# Supplementary material for: Potential for evolutionary responses to climate change – evidence from tree populations
Source: Glob Chang Biol. 2013 Apr 3;19(6):1645–61. doi: 10.1111/gcb.12181 (PMC3664019; doi:10.1111/gcb.12181)
Supplement: Supplementary file 2 [file gcb0019-1645-SD2.xls]

## Sheet: Table S1
Trait	Category	Species	Taxa	Continent	Sampled range	Pop a	Ind b	Trials c	Gradient	Amplitude d	Differentiation	QST / Vpope	Cline	Slopes f	References
Bud flush	Phenology	Abies alba	Conifer	Europe	Calabria to Denemark	17	15	2	No gradient	n.i.	Moderate	n.i.	n.i.	n.i.	Hansen & Larsen (2004)
Bud flush	Phenology	Abies alba	Conifer	Europe	Pyrenees transects	6	21.3	1	Altitudinal	824 - 1604	No differentiation	0	No cline	-0.2	Vitasse et al. (2009)
Bud flush	Phenology	Abies amabilis	Conifer	North America	British Columbia 300 km	5	bulk	4	Altitudinal	100 - 1430	High	n.i.	High early	-1.18333	Worrall (1983)
Bud flush	Phenology	Abies cephalonica	Conifer	Europe	Greece	10	15	3	No gradient	n.i.	Moderate	0.1	n.i.	n.i.	Fady (1991a)
Bud flush	Phenology	Abies lasiocarpa	Conifer	North America	British Columbia 900 km	2	bulk	4	Altitudinal	183 - 1100	High	n.i.	High early	-0.833333	Worrall (1983)
Bud flush	Phenology	Acer pseudoplatanus	Angiosperm	Europe	Pyrenees transects	7	28.6	1	Altitudinal	481 - 1533	Low	0.08	No cline	-0.2	Vitasse et al. (2009)
Bud flush	Phenology	Alnus sinuata	Angiosperm	North America	British Columbia 1500 km	28	69.9	1	Latitudinal	40.54 - 58.45	n.i.	n.i.	North early	n.i.	Benowicz et al. (2000a)
Bud flush	Phenology	Betula pendula	Angiosperm	Europe	United Kingdom 600 km	36	n.i.	5	Latitudinal	52.00 - 58.00	Moderate	n.i.	South early	n.i.	Worrell et al. (2000)
Bud flush	Phenology	Betula pubescens	Angiosperm	Europe	United Kingdom 400 km	7	10	1	Latitudinal	55.13 - 58.00	Moderate	0.55	South early	n.i.	Billington & Pelham (1991)
Bud flush	Phenology	Fagus sylvatica	Angiosperm	Europe	Poland 700 km	35	66	1	Latitudinal	49.07 - 54.40	High	n.i.	South early	n.i.	Chmura & Rozkowski (2002)
Bud flush	Phenology	Fagus sylvatica	Angiosperm	Europe	Pyrenees transects	9	24	1	Altitudinal	131 - 1604	Low	0.11	High early	-0.43	Vitasse et al. (2009)
Bud flush	Phenology	Fagus sylvatica	Angiosperm	Europe	Europe large area	158	20	1	Altitudinal	n.i.	Very high	n.i.	High early	-0.166667	von Wuehlisch et al. (1995)
Bud flush	Phenology	Fagus sylvatica	Angiosperm	Europe	Europe large area	158	20	1	Latitudinal	43.00 - 56.00	Very high	n.i.	South early	0.2	von Wuehlisch et al. (1995)
Bud flush	Phenology	Fagus sylvatica	Angiosperm	Europe	Europe large area	158	20	1	Longitudinal	-5.00 - 27.00	Very high	n.i.	East early	-0.216667	von Wuehlisch et al. (1995)
Bud flush	Phenology	Fraxinus excelsior	Angiosperm	Europe	Pyrenees transects	9	19	1	Altitudinal	130 - 1533	High	0.45	Low early	1.9	Vitasse et al. (2009)
Bud flush	Phenology	Juglans nigra	Angiosperm	North America	Western USA large area	15	6	1	Latitudinal	31.60 - 41.80	Moderate	n.i.	North early	n.i.	Bey (1979)
Bud flush	Phenology	Larix occidentalis	Conifer	North America	Northern Rocky Mountains	82	10	2	Altitudinal	600 - 1700	High	n.i.	Low early	0.233333	Rehfeldt (1982)
Bud flush	Phenology	Nothofagus pumilio	Angiosperm	South America	Patagonia transect	2	bulk	1	Altitudinal	1100 - 1540	Moderate	n.i.	Low early	n.i.	Premoli et al. (2007)
Bud flush	Phenology	Picea abies	Conifer	Europe	Europe large area	32	10	3	Latitudinal	48.07 - 68.00	High	n.i.	North early	n.i.	Beuker (1994)
Bud flush	Phenology	Picea abies	Conifer	Europe	Southern Poland 20 km	23	15	1	Altitudinal	540 - 800	Moderate	n.i.	No cline	-0.216667	Chmura (2006)
Bud flush	Phenology	Picea abies	Conifer	Europe	Southern Poland transect	8	20	1	Altitudinal	600 - 1450	High	n.i.	No cline	-0.0333333	Skroppa & Magnussen (1993)
Bud flush	Phenology	Picea abies	Conifer	Europe	Norway Germany Belarus	9	100	4	Latitudinal	51.67 - 66.42	Moderate	n.i.	North early	-2.08333	Sogaard et al. (2008)
Bud flush	Phenology	Picea abies	Conifer	Europe	Switzerland to Finland	14	22.5	1	Latitudinal	47.00 - 66.00	Moderate	0.106	No cline	n.i.	Treesnips final report (2006)
Bud flush	Phenology	Picea glauca	Conifer	North America	Quebec 1000 km	6	21.5	2	Latitudinal	45.00 - 48.00	Moderate	0.246	No cline	n.i.	Jaramillo-Correa et al. (2001)
Bud flush	Phenology	Picea glauca	Conifer	North America	Quebec Ontario 2100 km	63	4.2	1	Latitudinal	43.73 - 49.35	Low	0.08	No cline	0.433333	Li et al. (1997a)
Bud flush	Phenology	Picea mariana	Conifer	North America	North America 3000 km	24	148	1	Latitudinal	42.42 - 60.03	High	0.648	North early	n.i.	Morgenstern (1969)
Bud flush	Phenology	Picea pungens	Conifer	North America	East Rocky Mountains	41	7	8	Longitudinal	-105.00 - -112.00	High	0.549	East early	n.i.	Bongarten & Hanover (1986)
Bud flush	Phenology	Picea sitchensis	Conifer	North America	Pacific coast 3700 km	17	bulk	1	Latitudinal	32.00 - 68.00	Moderate	0.29	No cline	-0.0833333	Mimura & Aitken (2007)
Bud flush	Phenology	Pinus armandii	Conifer	Asia	West China 2000 km	30	30	1	Latitudinal	24.28 - 35.30	Low	n.i.	No cline	n.i.	Ma (1989)
Bud flush	Phenology	Pinus banksiana	Conifer	North America	Canada Lake region	92	7.5	1	Latitudinal	n.i.	Moderate	n.i.	North early	n.i.	Steiner (1979a)
Bud flush	Phenology	Pinus contorta	Conifer	North America	Nortern Rocky Mountains	30	15	1	Altitudinal	800 - 2600	Moderate	0.18	No cline	n.i.	Rehfeldt & Wykoff (1981)
Bud flush	Phenology	Pinus flexilis	Conifer	North America	West USA	48	7.5	1	Latitudinal	n.i.	Moderate	n.i.	North early	n.i.	Steiner (1979a)
Bud flush	Phenology	Pinus monticola	Conifer	North America	West USA 1900 km	59	5	1	Latitudinal	36.00 - 51.00	Moderate	0.14	North early	n.i.	Rehfeldt et al. (1984)
Bud flush	Phenology	Pinus nigra	Conifer	Europe	North Mediterranee	27	7.5	1	Latitudinal	n.i.	Moderate	n.i.	No cline	n.i.	Steiner (1979a)
Bud flush	Phenology	Pinus nigra	Conifer	Europe	North Mediterranee	27	7.5	1	Longitudinal	n.i.	Moderate	n.i.	East early	n.i.	Steiner (1979a)
Bud flush	Phenology	Pinus nigra ssp pallasiana	Conifer	Europe	Anatolian steppes	7	45	1	No gradient	37.75 - 39.75	Low	0.015	n.i.	n.i.	Kaya & Temerit (1994)
Bud flush	Phenology	Pinus pinaster	Conifer	Europe	Mediterranean basin	9	/	1	Longitudinal	-8.00 - 10.00	High	n.i.	East early	n.i.	Kremer & Roussel (1986)
Bud flush	Phenology	Pinus pinea	Conifer	Europe	Northeast Spain	9	/	5	No gradient	45.98 - 46.16	No differentiation	n.i.	n.i.	n.i.	Alonso et al. (2007)
Bud flush	Phenology	Pinus ponderosa	Conifer	North America	Southwest USA 600 km	95	9	3	Altitudinal	1700 - 2850	Low	0.07	High early	n.i.	Rehfeldt (1993)
Bud flush	Phenology	Pinus ponderosa	Conifer	North America	Southwest USA 600 km	95	9	3	Latitudinal	32.00 - 38.00	Low	0.07	North early	n.i.	Rehfeldt (1993)
Bud flush	Phenology	Pinus ponderosa	Conifer	North America	West USA	54	7.5	1	Latitudinal	n.i.	Moderate	n.i.	North early	n.i.	Steiner (1979a)
Bud flush	Phenology	Pinus pseudostrobus	Conifer	North America	Michoacán transect	8	11	2	Altitudinal	2200 - 2810	Moderate	n.i.	No cline	n.i.	Viveros-Viveros (2005)
Bud flush	Phenology	Pinus resinosa	Conifer	North America	Lake region	63	7.5	1	Latitudinal	n.i.	No differentiation	n.i.	No cline	n.i.	Steiner (1979a)
Bud flush	Phenology	Pinus resinosa	Conifer	North America	Lake region	63	7.5	1	Longitudinal	n.i.	No differentiation	n.i.	No cline	n.i.	Steiner (1979a)
Bud flush	Phenology	Pinus strobus	Conifer	North America	Quebec 720 km	66	2.4	1	Latitudinal	45.35 - 47.68	Moderate	0.15	No cline	-0.833333	Li et al. (1997b)
Bud flush	Phenology	Pinus strobus	Conifer	North America	North east USA	86	7.5	1	Latitudinal	n.i.	Moderate	n.i.	North early	n.i.	Steiner (1979a)
Bud flush	Phenology	Pinus sylvestris	Conifer	Europe	Finland 700 km	5	10	1	Latitudinal	60.35 - 67.50	High	n.i.	North early	n.i.	Beuker (1994)
Bud flush	Phenology	Pinus sylvestris	Conifer	Europe	Europe Russia	108	7.5	1	Latitudinal	n.i.	High	n.i.	North early	n.i.	Steiner (1979a)
Bud flush	Phenology	Pinus sylvestris	Conifer	Europe	Europe Russia	108	7.5	1	Longitudinal	n.i.	High	n.i.	East early	n.i.	Steiner (1979a)
Bud flush	Phenology	Pinus virginiana	Conifer	North America	Central east USA	19	7.5	1	Latitudinal	n.i.	Moderate	n.i.	North early	n.i.	Steiner (1979b)
Bud flush	Phenology	Pinus virginiana	Conifer	North America	Central east USA	19	7.5	1	Longitudinal	n.i.	Moderate	n.i.	East early	n.i.	Steiner (1979b)
Bud flush	Phenology	Populus balsamifera	Angiosperm	North America	Wisconsin Ontario 1000 km	4	50	1	Latitudinal	45.00 - 53.00	Low	0.14	No cline	0.1	Farmer (1993)
Bud flush	Phenology	Populus balsamifera	Angiosperm	North America	Canada 5000 km	20	13	1	Latitudinal	46.40 - 68.38	High	0.659	North early	n.i.	Keller et al. (2011)
Bud flush	Phenology	Populus tremula	Angiosperm	Europe	Sweden 650 km	12	9.67	2	Latitudinal	56.20 - 66.40	Low	n.i.	No cline	n.i.	Luquez et al. (2008)
Bud flush	Phenology	Prunus serotina	Angiosperm	North America	Appalaches 160 km	7	11	2	Altitudinal	275 - 1370	Moderate	0.7	Low early	n.i.	Barnett & Farmer (1980)
Bud flush	Phenology	Pseudotsuga menziesii	Conifer	North America	Mexico large area	7	17	1	Altitudinal	2511 - 3185	High	n.i.	High early	-4.38333	Acedevo-Rodriguez et al. (2005)
Bud flush	Phenology	Pseudotsuga menziesii	Conifer	North America	Washington Montana 400 km	18	5	2	Altitudinal	590 - 1875	Moderate	0.17	No cline	0	Rehfeldt (1978)
Bud flush	Phenology	Pseudotsuga menziesii	Conifer	North America	Oregon Washington 1000 km	1048	1.27	1	Latitudinal	42.00 - 49.00	High	0.35	South early	n.i.	St Clair et al. (2005)
Bud flush	Phenology	Quercus petraea	Angiosperm	Europe	Pyrenees transects	10	15.2	1	Altitudinal	131 - 1630	Moderate	0.23	Low early	1.15	Alberto et al. (2011)
Bud flush	Phenology	Quercus petraea	Angiosperm	Europe	Europe large area	16	100	1	Latitudinal	46.67 - 56.01	High	n.i.	South early	4.16667	Deans & Harvey (1995)
Bud flush	Phenology	Quercus petraea	Angiosperm	Europe	Europe large area	115	50	4	Altitudinal	35 - 425	High	0.55	High early	n.i.	Ducousso et al. (2005)
Bud flush	Phenology	Quercus petraea	Angiosperm	Europe	Europe large area	115	50	4	Latitudinal	43.50 - 56.20	High	0.55	South early	n.i.	Ducousso et al. (2005)
Bud flush	Phenology	Quercus petraea	Angiosperm	Europe	Europe large area	34	/	1	Longitudinal	-2.00 - 18.00	High	n.i.	East early	n.i.	Liepe (1993)
Bud flush	Phenology	Quercus robur	Angiosperm	Europe	North Europe large area	23	8.8	1	Latitudinal	50.93 - 60.45	Moderate	0.27	North early	n.i.	Jensen & Hansen (2008)
Bud flush	Phenology	Quercus robur	Angiosperm	Europe	North Europe large area	104	/	17	Latitudinal	n.i.	n.i.	n.i.	North early	n.i.	Jensen (2000)
Bud flush	Phenology	Quercus rubra	Angiosperm	North America	East USA large area	18	bulk	1	Latitudinal	35.00 - 45.00	n.i.	n.i.	North early	n.i.	Daubree & Kremer (1993)
Bud flush	Phenology	Quercus rubra	Angiosperm	North America	East USA large area	31	8	7	Latitudinal	35.60 - 47.30	n.i.	n.i.	North early	n.i.	Kriebel et al. (1976)
Bud flush	Phenology	Quercus rubra	Angiosperm	North America	Appalaches 160 km	4	3	4	Altitudinal	420 - 1380	Low	n.i.	Low early	1.93333	Mc Gee (1973)
Bud flush	Phenology	Tsuga heterophylla	Conifer	North America	British Columbia 1500 km	8	bulk	1	Latitudinal	45.50 - 53.50	High	n.i.	South early	2.16667	Hannerz et al. (1999)
Bud flush	Phenology	Ulmus glabra	Angiosperm	Europe	Norway 800 km	5	11	1	Latitudinal	59.70 - 65.90	High	n.i.	North early	n.i.	Myking & Skroppa (2007)
Bud set	Phenology	Abies lasiocarpa	Conifer	North America	British Columbia transect	5	9	1	Altitudinal	750 - 1850	Low	n.i.	High early	-3.33333	Green (2005)
Bud set	Phenology	Betula pendula	Angiosperm	Europe	Finland 2900 km	7	bulk	1	Latitudinal	58.10 - 67.44	High	n.i.	North early	-4.63333	Viherä-Aarnio et al. (2005)
Bud set	Phenology	Fagus sylvatica	Angiosperm	Europe	Poland 700 km	35	50	1	Altitudinal	20 - 1030	High	n.i.	High early	n.i.	Chmura & Rozkowski (2002)
Bud set	Phenology	Fagus sylvatica	Angiosperm	Europe	Poland 700 km	35	66	1	Latitudinal	49.07 - 54.40	Moderate	n.i.	South early	n.i.	Chmura & Rozkowski (2002)
Bud set	Phenology	Fagus sylvatica	Angiosperm	Europe	Poland 700 km	35	66	1	Longitudinal	14.42 - 23.00	Moderate	n.i.	East early	n.i.	Chmura & Rozkowski (2002)
Bud set	Phenology	Larix occidentalis	Conifer	North America	Northern Rocky Mountains	82	10	2	Altitudinal	600 - 1700	Very high	n.i.	High early	-1.28333	Rehfeldt (1982)
Bud set	Phenology	Picea abies	Conifer	Europe	Southern Poland 20 km	23	15	1	Altitudinal	540 - 800	High	n.i.	High early	-9.06667	Chmura (2006)
Bud set	Phenology	Picea abies	Conifer	Europe	Southern Poland transect	8	20	1	Altitudinal	600 - 1450	High	n.i.	High early	-2.63333	Skroppa & Magnussen (1993)
Bud set	Phenology	Picea abies	Conifer	Europe	North Europe 1000 km	8	20	1	Latitudinal	50.00 - 56.00	High	n.i.	South early	n.i.	Skroppa & Magnussen (1993)
Bud set	Phenology	Picea abies	Conifer	Europe	Switzerland to Finland	14	22.5	1	Latitudinal	47.00 - 66.00	High	0.727	North early	n.i.	Treesnips final report (2006)
Bud set	Phenology	Picea glauca	Conifer	North America	British Columbia transect	5	9	1	Altitudinal	750 - 1850	Moderate	n.i.	High early	-1	Green (2005)
Bud set	Phenology	Picea glauca	Conifer	North America	Quebec 1000 km	6	21.5	2	Latitudinal	45.00 - 48.00	Low	0.054	No cline	n.i.	Jaramillo-Correa et al. (2001)
Bud set	Phenology	Picea glauca	Conifer	North America	Quebec Ontario 2100 km	63	4.2	1	Latitudinal	43.73 - 49.35	Low	0.12	North early	-3.83333	Li et al. (1997a)
Bud set	Phenology	Picea mariana	Conifer	North America	North America 3000 km	24	148	1	Latitudinal	42.42 - 60.03	Very high	0.904	North early	n.i.	Morgenstern (1969)
Bud set	Phenology	Picea sitchensis	Conifer	North America	British Columbia Oregon	21	14.3	1	Latitudinal	44.42 - 49.23	Low	0.13	North early	n.i.	Birot & Christophe (1983)
Bud set	Phenology	Picea sitchensis	Conifer	North America	Pacific coast 3700 km	17	bulk	1	Latitudinal	32.00 - 68.00	Very high	0.89	North early	-4.9	Mimura & Aitken (2007)
Bud set	Phenology	Pinus armandii	Conifer	Asia	West China 2000 km	30	30	1	Latitudinal	24.28 - 35.30	High	n.i.	North early	n.i.	Ma (1989)
Bud set	Phenology	Pinus contorta	Conifer	North America	British Columbia transect	5	9	1	Altitudinal	750 - 1850	Very high	n.i.	High early	-1.66667	Green (2005)
Bud set	Phenology	Pinus contorta	Conifer	North America	Rocky Mountains 720 km	173	/	2	Altitudinal	1300 - 2900	High	n.i.	High early	-0.216667	Rehfeldt (1988)
Bud set	Phenology	Pinus monticola	Conifer	North America	West USA 1900 km	59	5	2	Latitudinal	36.00 - 51.00	Low	0.15	South early	n.i.	Rehfeldt et al. (1984)
Bud set	Phenology	Pinus nigra ssp pallasiana	Conifer	Europe	Anatolian steppes	7	45	1	No gradient	37.75 - 39.75	Low	0.03	n.i.	n.i.	Kaya & Temerit (1994)
Bud set	Phenology	Pinus ponderosa	Conifer	North America	Southwest USA 600 km	95	9	3	Altitudinal	1700 - 2850	High	0.5	High early	n.i.	Rehfeldt (1993)
Bud set	Phenology	Pinus ponderosa	Conifer	North America	Southwest USA 600 km	95	10	3	Latitudinal	32.00 - 38.00	High	0.5	North early	n.i.	Rehfeldt (1993)
Bud set	Phenology	Pinus strobus	Conifer	North America	Quebec 720 km	66	2.4	1	Latitudinal	45.35 - 47.68	Low	0.08	North early	-3.33333	Li et al. (1997b)
Bud set	Phenology	Pinus sylvestris	Conifer	Europe	Finland 1000 km	4	bulk	1	Latitudinal	60.00 - 67.00	High	0.364	North early	-5	Hurme et al. (1997)
Bud set	Phenology	Pinus sylvestris	Conifer	Europe	Europe large area	4	17.25	1	Latitudinal	40.49 - 67.20	Very high	0.77	North early	-2.35	Notivol et al. (2007)
Bud set	Phenology	Pinus sylvestris	Conifer	Europe	Finland 650 km	2	20	1	Latitudinal	60.39 - 67.09	Very high	0.86	North early	-6.83333	Savolainen et al. (2004)
Bud set	Phenology	Populus balsamifera	Angiosperm	North America	Wisconsin Ontario 1000 km	4	50	1	Latitudinal	45.00 - 53.00	High	n.i.	North early	-5	Farmer (1993)
Bud set	Phenology	Populus balsamifera	Angiosperm	North America	Canada 5000 km	20	13	1	Latitudinal	46.40 - 68.38	High	0.832	North early	n.i.	Keller et al. (2011)
Bud set	Phenology	Populus tremula	Angiosperm	Europe	Sweden 650 km	12	9.67	2	Latitudinal	56.20 - 66.40	High	n.i.	North early	-8.33333	Luquez et al. (2008)
Bud set	Phenology	Populus trichocarpa	Angiosperm	North America	British Columbia California	4	1	1	Latitudinal	34.10 - 53.50	n.i.	n.i.	North early	n.i.	Howe et al. (1995)
Bud set	Phenology	Pseudotsuga menziesii	Conifer	North America	Mexico large area	7	17	1	Altitudinal	2511 - 3185	Moderate	n.i.	No cline	0.366667	Acedevo-Rodriguez et al. (2005)
Bud set	Phenology	Pseudotsuga menziesii	Conifer	North America	Washington Montana 400 km	18	5	2	Altitudinal	590 - 1875	Very low	0.04	High early	n.i.	Rehfeldt (1978)
Bud set	Phenology	Pseudotsuga menziesii	Conifer	North America	Oregon Washington 1000 km	1048	1	1	Altitudinal	50 - 1800	High	0.36	High early	n.i.	St Clair et al. (2005)
Bud set	Phenology	Quercus petraea	Angiosperm	Europe	Europe large area	16	100	1	Latitudinal	46.67 - 56.01	n.i.	n.i.	North early	n.i.	Deans & Harvey (1995)
Bud set	Phenology	Quercus petraea	Angiosperm	Europe	North Europe large area	27	8.8	1	Longitudinal	-1.75 - 22.23	Moderate	0.18	East early	n.i.	Jensen & Hansen (2008)
Bud set	Phenology	Ulmus glabra	Angiosperm	Europe	Norway 800 km	5	11	1	Latitudinal	59.70 - 65.90	High	n.i.	North early	n.i.	Myking & Skroppa (2007)
Germination	Phenology	Abies amabilis	Conifer	North America	British Columbia	6	7	1	Latitudinal	48.39 - 50.44	Moderate	0.522	South early		Davidson et al. (1996)
Germination	Phenology	Alnus sinuata	Angiosperm	North America	British Columbia 1500 km	28	69.9	1	Latitudinal	40.54 - 58.45	Very high	0.94	North early		Benowicz et al. (2000a)
Germination	Phenology	Betula papyrifera	Angiosperm	North America	British Columbia	18	100	1	Latitudinal	49.15 - 55.11	Very high	0.92	North early		Benowicz et al. (2001a)
Germination	Phenology	Picea mariana	Conifer	North America	North America 3000 km	24	148	1	Latitudinal	42.42 - 60.03	Moderate	0.261	North early		Morgenstern (1969)
Germination	Phenology	Pinus armandii	Conifer	Asia	West China 2000 km	30	30	1	Latitudinal	24.28 - 35.30	High	n.i.	South early		Ma (1989)
Germination	Phenology	Pseudotsuga menziesii	Conifer	North America	Oregon 15 km	115	1.7	1	Altitudinal	500 - 1600	Moderate	0.2	No cline		Campbell (1979)
Germination	Phenology	Pseudotsuga menziesii	Conifer	North America	Oregon 70 km coast inland	8	5	1	Altitudinal	150 - 1070	Moderate	n.i.	No cline		Sorensen (1983)
Germination	Phenology	Quercus petraea	Angiosperm	Europe	Pyrenees transects	10	15.2	1	Altitudinal	131 - 1630	Moderate	0.28	Low early		Alberto et al. (2011)
Germination	Phenology	Tsuga heterophylla	Conifer	North America	Oregon Washington	12	2	1	Altitudinal	30 - 1280	Moderate	n.i.	High early		Campbell & Ritland (1982)
Germination	Phenology	Tsuga heterophylla	Conifer	North America	Oregon Washington	12	2	1	Latitudinal	44.20 - 47.85	Moderate	n.i.	North early		Campbell & Ritland (1982)
Senescence	Phenology	Acer pseudoplatanus	Angiosperm	Europe	Pyrenees transects	7	28.6	1	Altitudinal	481 - 1533	Low	0.09	No cline		Vitasse et al. (2009)
Senescence	Phenology	Betula pendula	Angiosperm	Europe	United Kingdom 600 km	36	/	5	Latitudinal	52.00 - 58.00	n.i.	n.i.	No cline		Worrell et al. (2000)
Senescence	Phenology	Fagus sylvatica	Angiosperm	Europe	Pyrenees transect	9	24	1	Altitudinal	131 - 1604	Low	0.08	High early		Vitasse et al. (2009)
Senescence	Phenology	Fraxinus excelsior	Angiosperm	Europe	Pyrenees transects	9	19	1	Altitudinal	130 - 1533	Low	0.08	No cline		Vitasse et al. (2009)
Senescence	Phenology	Quercus petraea	Angiosperm	Europe	Pyrenees transects	10	32.9	1	Altitudinal	131 - 1630	Low	0.11	Low early		Vitasse et al. (2009)
Senescence	Phenology	Quercus robur	Angiosperm	Europe	North Europe large area	23	8.8	1	Latitudinal	50.93 - 60.45	Moderate	0.18	North early		Jensen & Hansen (2008)
Senescence	Phenology	Quercus rubra	Angiosperm	North America	East USA large area	18	bulk	1	Latitudinal	35.00 - 45.00	n.i.	n.i.	North early		Daubree & Kremer (1993)
Senescence	Phenology	Quercus rubra	Angiosperm	North America	East USA large area	31	8	7	Latitudinal	35.60 - 47.30	n.i.	n.i.	North early		Kriebel et al. (1976)
Height increment	Growth	Abies alba	Conifer	Europe	Calabria to Denemark	17	15	2	No gradient	n.i.	Moderate	n.i.	n.i.		Hansen & Larsen (2004)
Height increment	Growth	Abies alba	Conifer	Europe	Pyrenees transects	6	21.3	1	Altitudinal	824 - 1604	Moderate	0.15	No cline		Vitasse et al. (2009)
Height increment	Growth	Abies cephalonica	Conifer	Europe	Greece	10	15	3	No gradient	n.i.	Moderate	0.17	n.i.		Fady (1991b)
Height increment	Growth	Abies lasiocarpa	Conifer	North America	British Columbia	5	9	1	Altitudinal	750 - 1850	Very high	n.i.	Low higher		Green (2005)
Height increment	Growth	Acer pseudoplatanus	Angiosperm	Europe	Pyrenees transects	7	28.6	1	Altitudinal	481 - 1533	Low	0.04	No cline		Vitasse et al. (2009)
Height increment	Growth	Acer rubrum	Angiosperm	North America	East USA large area	51	2.5	1	Latitudinal	30.50 - 48.30	Moderate	n.i.	Middle higher		Townsend et al. (1979)
Height increment	Growth	Alnus sinuata	Angiosperm	North America	British Columbia 1500 km	28	69.9	1	Latitudinal	40.54 - 58.45	Very high	0.6096	South higher		Benowicz et al. (2000a)
Height increment	Growth	Betula pendula	Angiosperm	Europe	Finland 2900 km	7	bulk	1	Latitudinal	58.10 - 67.44	High	n.i.	South higher		Viherä-Aarnio et al. (2005)
Height increment	Growth	Betula pendula	Angiosperm	Europe	United Kingdom 600 km	36	/	5	Latitudinal	52.00 - 58.00	High	n.i.	South higher		Worrell et al. (2000)
Height increment	Growth	Chamaecyparis thyoides	Conifer	North America	Atlantic coast 2300 km	34	20	3	Latitudinal	29.12 - 44.20	Low	0.085	South higher		Mylecraine et al. (2005)
Height increment	Growth	Fagus sylvatica	Angiosperm	Europe	Pyrenees transects	9	24	1	Altitudinal	131 - 1604	Moderate	0.2	Low higher		Vitasse et al. (2009)
Height increment	Growth	Fraxinus excelsior	Angiosperm	Europe	Pyrenees transects	9	19	1	Altitudinal	130 - 1533	Moderate	0.21	Low higher		Vitasse et al. (2009)
Height increment	Growth	Juglans nigra	Angiosperm	North America	Western USA large area	15	6	3	Latitudinal	31.60 - 41.80	Moderate	n.i.	South higher		Bey (1979)
Height increment	Growth	Juglans regia	Angiosperm	Europe	Eurasia large area	18	20.6	3	Altitudinal	175 - 1900	High	n.i.	Low higher		Hemery et al. (2005)
Height increment	Growth	Larix decidua	Conifer	Europe	Central Europe	50	/	15	No gradient	n.i.	Moderate	n.i.	n.i.		Giertych (1979)
Height increment	Growth	Larix occidentalis	Conifer	North America	Rocky Mountains 875 km	143	7.5	1	Altitudinal	200 - 2350	Low	0.07	Low higher		Rehfeldt (1995)
Height increment	Growth	Larix occidentalis	Conifer	North America	Rocky Mountains 875 km	143	7.5	1	Latitudinal	45.00 - 51.00	Low	0.07	No cline		Rehfeldt (1995)
Height increment	Growth	Nothofagus fusca	Angiosperm	Pacific Ocean	New Zealand	27	8	2	Altitudinal	150 - 1050	Low	n.i.	No cline		Wilcox & Ledgard (1983)
Height increment	Growth	Nothofagus menziesii	Angiosperm	Pacific Ocean	New Zealand	17	8	2	Altitudinal	60 - 1100	High	n.i.	Low higher		Wilcox & Ledgard (1983)
Height increment	Growth	Nothofagus pumilio	Angiosperm	South America	Patagonia transect	2	bulk	1	Altitudinal	1100 - 1540	Moderate	n.i.	Low higher		Premoli et al. (2007)
Height increment	Growth	Nothofagus solandri	Angiosperm	Pacific Ocean	New Zealand	39	8	2	Altitudinal	120 - 1340	High	n.i.	Low higher		Wilcox & Ledgard (1983)
Height increment	Growth	Picea abies	Conifer	Europe	Southern Poland 20 km	23	15	1	Altitudinal	540 - 800	Moderate	n.i.	Low higher		Chmura (2006)
Height increment	Growth	Picea abies	Conifer	Europe	Southern Poland 500 km	54	10	1	Altitudinal	594 - 1478	Moderate	n.i.	Low higher		Oleksyn et al. (1998)
Height increment	Growth	Picea abies	Conifer	Europe	Northern Europe 1000 km	8	20	1	Altitudinal	600 - 1450	Moderate	n.i.	Low higher		Skroppa & Magnussen (1993)
Height increment	Growth	Picea glauca	Conifer	North America	British Columbia	5	9	1	Altitudinal	750 - 1850	High	n.i.	Low higher		Green (2005)
Height increment	Growth	Picea glauca	Conifer	North America	Quebec 1000 km	6	21.5	2	Latitudinal	45.00 - 48.00	Low	0.082	South higher		Jaramillo-Correa et al. (2001)
Height increment	Growth	Picea glauca	Conifer	North America	Quebec Ontario 2100 km	63	4.2	1	Latitudinal	43.73 - 49.35	Low	0.0996	South higher		Li et al. (1997a)
Height increment	Growth	Picea glauca	Conifer	North America	Alberta 1000 km	46	bulk	8	Altitudinal	229 - 1830	Low	n.i.	Low higher		Rweyongeza et al. (2007)
Height increment	Growth	Picea glauca	Conifer	North America	Alberta 1000 km	46	bulk	8	Latitudinal	49.38 - 59.53	Low	n.i.	South higher		Rweyongeza et al. (2007)
Height increment	Growth	Picea mariana	Conifer	North America	North America 3000 km	24	148	1	Latitudinal	42.42 - 60.03	High	0.622	South higher		Morgenstern (1969)
Height increment	Growth	Picea pungens	Conifer	North America	East Rocky Mountains	41	7	8	Latitudinal	33.00 - 44.00	High	0.324	South higher		Bongarten & Hanover (1986)
Height increment	Growth	Picea sitchensis	Conifer	North America	British Columbia Oregon	21	14.3	1	Latitudinal	44.42 - 49.23	Low	0.125	South higher		Birot & Christophe (1983)
Height increment	Growth	Picea sitchensis	Conifer	North America	Pacific coast 3700 km	17	12	1	Latitudinal	32.00 - 68.00	Very high	0.79	South higher		Mimura & Aitken (2007)
Height increment	Growth	Pinus armandii	Conifer	Asia	West China 2000 km	30	30	1	Latitudinal	24.28 - 35.30	High	n.i.	South higher		Ma (1989)
Height increment	Growth	Pinus banksiana	Conifer	North America	Lake region 2000 km	56	/	8	Latitudinal	46.00 - 53.00	Low	n.i.	South higher		Matyas & Yeatman (1992)
Height increment	Growth	Pinus brutia	Conifer	Europe	Agean sea	17	/	2	No gradient	n.i.	Moderate	n.i.	n.i.		Bariteau (1992)
Height increment	Growth	Pinus brutia	Conifer	Europe	Turkey transects	6	10	3	Altitudinal	61 - 1033	High	n.i.	Middle higher		Isik & Kara (1997)
Height increment	Growth	Pinus brutia	Conifer	Europe	Western Turkey	29	30	13	No gradient		Low	0.04	n.i.		Isik et al. (2000)
Height increment	Growth	Pinus cembra	Conifer	Europe	Carpathians Alps	12	15	2	Latitudinal	45.21 - 49.48	Very high	0.83	South higher		Blada & Popescu (2007)
Height increment	Growth	Pinus contorta	Conifer	North America	Pacific coast 1800 km	37	30	1	Latitudinal	40.00 - 63.00	High	0.455	South higher		Chuine et al. (2001)
Height increment	Growth	Pinus contorta	Conifer	North America	British Columbia	5	9	1	Altitudinal	750 - 1850	High	n.i.	Low higher		Green (2005)
Height increment	Growth	Pinus contorta	Conifer	North America	Rocky Mountains 720 km	173	/	2	Altitudinal	1300 - 2900	High	n.i.	Low higher		Rehfeldt (1988)
Height increment	Growth	Pinus halepensis	Conifer	Europe	Eastern Spain	15	25	1	No gradient	n.i.	Moderate	0.13	n.i.		Alia et al. (2001a)
Height increment	Growth	Pinus halepensis	Conifer	Europe	Mediterranean basin	33	/	2	No gradient	n.i.	High	n.i.	n.i.		Bariteau (1992)
Height increment	Growth	Pinus monticola	Conifer	North America	West USA 1900 km	59	5	2	Latitudinal	36.00 - 51.00	Very high	0.62	North higher		Rehfeldt et al. (1984)
Height increment	Growth	Pinus nigra ssp laricio	Conifer	Europe	Corsica	5	19.4	1	No gradient	n.i.	High	n.i.	n.i.		Portefaix (1988)
Height increment	Growth	Pinus nigra ssp pallasiana	Conifer	Europe	Lakes district Turkey	23	20	1	No gradient	36.52 - 38.06	Low	0.04	n.i.		Gulcu & Uçler (2008)
Height increment	Growth	Pinus oocarpa	Conifer	North America	Michoacán transect	5	11	1	Altitudinal	1075 - 1505	High	n.i.	Low higher		Saenz-Romero et al. (2006)
Height increment	Growth	Pinus pinaster	Conifer	Europe	Morocco Spain Corsica	19	64	5	No gradient	33.52 - 42.45	High	0.79093	n.i.		Gonzalez-Martinez (2002)
Height increment	Growth	Pinus pinaster	Conifer	Europe	Morocco Spain France	24	24.7	2	No gradient	n.i.	High	0.441	n.i.		Treesnips final report (2006)
Height increment	Growth	Pinus pinea	Conifer	Europe	Mediterranean basin	38	3	1	No gradient	n.i.	Moderate	n.i.	n.i.		Court-Picon et al. (2004)
Height increment	Growth	Pinus ponderosa	Conifer	North America	Southwest USA 600 km	95	10	3	Altitudinal	1700 - 2850	High	0.4	Low higher		Rehfeldt (1993)
Height increment	Growth	Pinus pseudostrobus	Conifer	North America	Michoacán transect	8	11	2	Altitudinal	2200 - 2810	Moderate	0.228	No cline		Viveros-Viveros (2005)
Height increment	Growth	Pinus strobus	Conifer	North America	USA large area	57	/	1	Latitudinal	39.00 - 47.38	High	0.65	South higher		Kuser et al. (1989)
Height increment	Growth	Pinus strobus	Conifer	North America	Quebec 720 km	66	2.4	1	Latitudinal	45.35 - 47.68	Moderate	0.2	South higher		Li et al. (1997b)
Height increment	Growth	Pinus sylvestris	Conifer	Europe	Spain Germany	22	25	5	Latitudinal	37.22 - 53.02	High	n.i.	North higher		Alia et al. (2001b)
Height increment	Growth	Pinus sylvestris	Conifer	Europe	Europe large area	4	17.25	1	Latitudinal	40.49 - 67.20	Low	0.08	Middle higher		Notivol et al. (2007)
Height increment	Growth	Populus balsamifera	Angiosperm	North America	Wisconsin Ontario 1000 km	4	50	1	Latitudinal	45.00 - 53.00	High	0.28	South higher		Farmer (1993)
Height increment	Growth	Populus balsamifera	Angiosperm	North America	North Canada large area	21	10	1	Latitudinal	46.40 - 68.38	High	n.i.	North higher		Soolanayakanahally et al. (2009)
Height increment	Growth	Populus trichocarpa	Angiosperm	North America	Pacific coast 1480 km	5	4	2	Latitudinal	44.00 - 57.00	Moderate	n.i.	South higher		Gornall & Guy (2007)
Height increment	Growth	Prunus serotina	Angiosperm	North America	Appalaches 160 km	7	11	2	Altitudinal	275 - 1370	Moderate	0.25	No cline		Barnett & Farmer (1980)
Height increment	Growth	Pseudotsuga menziesii	Conifer	North America	Cascades Mountains	26	15	1	Altitudinal	60 - 790	Moderate	0.181	Low higher		Birot & Christophe (1983)
Height increment	Growth	Pseudotsuga menziesii	Conifer	North America	Oregon 15 km	115	1.7	1	Altitudinal	500 - 1600	High	n.i.	Low higher		Campbell (1979)
Height increment	Growth	Quercus petraea	Angiosperm	Europe	Europe large area	115	50	4	Latitudinal	43.50 - 56.20	Very high	0.61	South higher		Ducousso et al. (2005)
Height increment	Growth	Quercus petraea	Angiosperm	Europe	Pyrenees transects	10	32.9	1	Altitudinal	131 - 1630	Moderate	0.14	Low higher		Vitasse et al. (2009)
Height increment	Growth	Quercus robur	Angiosperm	Europe	North Europe large area	23	8.8	1	Latitudinal	50.93 - 60.45	Low	0.06	South higher		Jensen & Hansen (2008)
Height increment	Growth	Tsuga heterophylla	Conifer	North America	Pacific coast 1500 km	8	bulk	1	Latitudinal	45.50 - 53.50	High	n.i.	South higher		Hannerz et al. (1999)
Height increment	Growth	Tsuga mertensiana	Conifer	North America	British Columbia	18	bulk	1	Altitudinal	600 - 1280	Very high	0.77	High higher		Benowicz et al. (2001b)
Height increment	Growth	Tsuga mertensiana	Conifer	North America	British Columbia	18	bulk	1	Latitudinal	48.33 - 56.18	Very high	0.77	North higher		Benowicz et al. (2001b)
Height increment	Growth	Ulmus glabra	Angiosperm	Europe	Norway 800 km	5	11	1	Latitudinal	59.70 - 65.90	Moderate	n.i.	South higher		Myking & Skroppa (2007)
Growth rate per day	Growth	Alnus sinuata	Angiosperm	North America	British Columbia 1500 km	28	69.9	1	Latitudinal	40.54 - 58.45	High	0.3483	South higher		Benowicz et al. (2000a)
Growth rate per day	Growth	Larix occidentalis	Conifer	North America	Rocky Mountains 875 km	143	7.5	1	Altitudinal	200 - 2350	Low	0.05	Low higher		Rehfeldt (1995)
Growth rate per day	Growth	Picea abies	Conifer	Europe	Southern Poland 20 km	23	15	1	Altitudinal	540 - 800	No differentiation	n.i.	No cline		Chmura (2006)
Growth rate per day	Growth	Picea abies	Conifer	Europe	Northern Europe 1000 km	8	20	1	Altitudinal	600 - 1450	No differentiation	n.i.	No cline		Skroppa & Magnussen (1993)
Growth rate per day	Growth	Picea sitchensis	Conifer	North America	Pacific coast 3700 km	17	12	1	Latitudinal	32.00 - 68.00	Moderate	0.28	North higher		Mimura & Aitken (2007)
Growth rate per day	Growth	Pinus monticola	Conifer	North America	West USA 1900 km	59	5	2	Latitudinal	36.00 - 51.00	High	0.37	North higher		Rehfeldt et al. (1984)
Growth rate per day	Growth	Pinus pinaster	Conifer	Europe	South France Spain Marocco	10	5	1	Altitudinal	20 - 1760	Low	0.06	No cline		Sanchez-Gomez (2010)
Growth rate per day	Growth	Pinus ponderosa	Conifer	North America	Southwest USA 600 km	95	10	3	Altitudinal	1700 - 2850	Moderate	0.23	No cline		Rehfeldt (1993)
Growth rate per day	Growth	Pinus ponderosa	Conifer	North America	Southwest USA 600 km	95	10	3	Latitudinal	1700 - 2850	Moderate	0.23	North higher		Rehfeldt (1993)
Growth rate per day	Growth	Pinus sylvestris	Conifer	Europe	Europe large area	4	17.25	1	Latitudinal	40.49 - 67.20	Very high	0.71	North higher		Notivol et al. (2007)
Growth rate per day	Growth	Populus balsamifera	Angiosperm	North America	Canada 5000 km	20	10	1	Latitudinal	46.40 - 68.38	Moderate	0.31	North higher		Keller et al. (2011)
Growth rate per day	Growth	Populus tremula	Angiosperm	Europe	Sweden 650 km	12	9.67	2	Latitudinal	56.20 - 66.40	Moderate	n.i.	South higher		Luquez et al. (2008)
Growth rate per day	Growth	Tsuga mertensiana	Conifer	North America	British Columbia	18	bulk	1	Latitudinal	48.33 - 56.18	Moderate	0.2256	North higher		Benowicz et al. (2001b)
Root allocation	Growth	Alnus sinuata	Angiosperm	North America	British Columbia 1500 km	28	69.9	1	Altitudinal	366 - 1500	Moderate	0.2508	High higher		Benowicz et al. (2000a)
Root allocation	Growth	Alnus sinuata	Angiosperm	North America	British Columbia 1500 km	28	69.9	1	Latitudinal	40.54 - 58.45	Moderate	0.2508	North higher		Benowicz et al. (2000a)
Root allocation	Growth	Picea abies	Conifer	Europe	Southern Poland 500 km	54	10	1	Altitudinal	594 - 1478	High	n.i.	High higher		Oleksyn et al. (1998)
Root allocation	Growth	Picea sitchensis	Conifer	North America	Western USA large area	32	20	1	Latitudinal	42.00 - 60.00	Moderate	n.i.	North higher		Cannell & Willett (1976)
Root allocation	Growth	Pinus contorta	Conifer	North America	Western USA large area	18	9	1	Altitudinal	0 - 300	Moderate	n.i.	High higher		Cannell & Willett (1976)
Root allocation	Growth	Pinus contorta	Conifer	North America	Western USA large area	18	9	1	Latitudinal	45.00 - 58.00	Moderate	n.i.	North higher		Cannell & Willett (1976)
Root allocation	Growth	Pinus pinaster	Conifer	Europe	South France Spain Marocco	10	5	1	Altitudinal	20 - 1760	High	0.43	High higher		Sanchez-Gomez (2010)
Root allocation	Growth	Populus trichocarpa	Angiosperm	North America	USA large area	18	9	1	Latitudinal	n.i.	Moderate	n.i.	North higher		Cannell & Willett (1976)
Fall frost hardiness	Frost hardiness	Alnus sinuata	Angiosperm	North America	British Columbia	26	5	1	Altitudinal	366 - 1430	Very high	n.i.	High higher		Benowicz et al. (2000b)
Fall frost hardiness	Frost hardiness	Alnus sinuata	Angiosperm	North America	British Columbia	26	5	1	Latitudinal	49.03 - 58.45	Very high	n.i.	North higher		Benowicz et al. (2000b)
Fall frost hardiness	Frost hardiness	Betula papyrifera	Angiosperm	North America	British Columbia	18	6	1	Altitudinal	70 - 1250	n.i.	n.i.	High higher		Benowicz et al. (2000b)
Fall frost hardiness	Frost hardiness	Betula papyrifera	Angiosperm	North America	British Columbia	18	bulk	1	Latitudinal	49.15 - 55.11	High	0.6247	North higher		Benowicz et al. (2001a)
Fall frost hardiness	Frost hardiness	Picea abies	Conifer	Europe	Finland 1000 km	4	10	1	Latitudinal	60.21 - 67.30	Moderate	n.i.	North higher		Beuker et al. (1998)
Fall frost hardiness	Frost hardiness	Picea glauca	Conifer	North America	North American range	30	4	1	Latitudinal	44.00 - 68.00	Moderate	n.i.	North higher		Simpson (1993)
Fall frost hardiness	Frost hardiness	Picea sitchensis	Conifer	North America	Pacific coast 3700 km	17	12	1	Latitudinal	32.00 - 68.00	Very high	0.89	North higher		Mimura & Aitken (2007)
Fall frost hardiness	Frost hardiness	Pinus armandii	Conifer	Asia	West China 2000 km	30	30	1	Latitudinal	24.28 - 35.30	High	n.i.	North higher		Ma (1989)
Fall frost hardiness	Frost hardiness	Pinus contorta	Conifer	North America	Sweden Canada	5	8	1	Latitudinal	55.00 - 63.00	High	n.i.	North higher		Nilsson (2001)
Fall frost hardiness	Frost hardiness	Pinus contorta	Conifer	North America	Nortern Rocky Mountains	30	50	1	Altitudinal	800 - 2600	High	0.57	High higher		Rehfeldt (1980)
Fall frost hardiness	Frost hardiness	Pinus contorta	Conifer	North America	Rocky Mountains 720 km	173	/	2	Altitudinal	1300 - 2900	High	n.i.	High higher		Rehfeldt (1988)
Fall frost hardiness	Frost hardiness	Pinus monticola	Conifer	North America	West USA 1900 km	59	5	2	Latitudinal	36.00 - 51.00	Moderate	0.21	South higher		Rehfeldt et al. (1984)
Fall frost hardiness	Frost hardiness	Pinus sylvestris	Conifer	Europe	Scandinavia Russia	31	/	1	Latitudinal	57.28 - 67.54	Very high	n.i.	North higher		Andersson & Fedorkov (2004)
Fall frost hardiness	Frost hardiness	Pinus sylvestris	Conifer	Europe	Scandinavia Russia	31	/	1	Longitudinal	13.00 - 54.50	Very high	n.i.	East higher		Andersson & Fedorkov (2004)
Fall frost hardiness	Frost hardiness	Pinus sylvestris	Conifer	Europe	Finland 1000 km	4	56	1	Latitudinal	60.00 - 67.00	High	n.i.	North higher		Hurme et al. (1997)
Fall frost hardiness	Frost hardiness	Pinus sylvestris	Conifer	Europe	Sweden large area	46	9	1	Altitudinal	75 - 675	Very high	0.71	No cline		Sundblad & Andersson (1995)
Fall frost hardiness	Frost hardiness	Pinus sylvestris	Conifer	Europe	Sweden large area	46	9	1	Latitudinal	63.00 - 68.00	Very high	0.71	North higher		Sundblad & Andersson (1995)
Fall frost hardiness	Frost hardiness	Pseudotsuga menziesii	Conifer	North America	Washington Montana 400 km	18	5	1	Altitudinal	590 - 1875	Low	0.82	High higher		Rehfeldt (1978)
Fall frost hardiness	Frost hardiness	Pseudotsuga menziesii	Conifer	North America	Nortern Rocky Mountains	50	10	12	Latitudinal	44.00 - 49.00	High	0.69	North higher		Rehfeldt (1979)
Fall frost hardiness	Frost hardiness	Quercus petraea	Angiosperm	Europe	Europe large area	11	100	1	Latitudinal	46.67 - 56.01	Low	n.i.	North higher		Deans & Harvey (1995)
Fall frost hardiness	Frost hardiness	Quercus petraea	Angiosperm	Europe	Europe large area	16	100	1	Longitudinal	46.67 - 56.01	Low	n.i.	No cline		Deans & Harvey (1995)
Fall frost hardiness	Frost hardiness	Quercus robur	Angiosperm	Europe	North Europe large area	11	10	1	Latitudinal	52.00 - 60.00	Moderate	n.i.	North higher		Jensen & Deans (2004)
Fall frost hardiness	Frost hardiness	Quercus robur	Angiosperm	Europe	North Europe large area	11	10	1	Longitudinal	0.00 - 30.00	Moderate	n.i.	East higher		Jensen & Deans (2004)
Fall frost hardiness	Frost hardiness	Tsuga heterophylla	Conifer	North America	British Columbia 1500 km	8	bulk	1	Latitudinal	45.50 - 53.50	High	n.i.	North higher		Hannerz et al. (1999)
Fall frost hardiness	Frost hardiness	Tsuga mertensiana	Conifer	North America	British Columbia	18	bulk	1	Latitudinal	48.33 - 56.18	Very high	0.87	North higher		Benowicz et al. (2001b)
Spring frost hardiness	Frost hardiness	Larix occidentalis	Conifer	North America	Rocky Mountains 875 km	143	7.5	1	Altitudinal	200 - 2350	Low	0.02	No cline		Rehfeldt (1995)
Spring frost hardiness	Frost hardiness	Picea pungens	Conifer	North America	East Rocky Mountains	41	7	8	Latitudinal	33.00 - 44.00	High	0.352	North higher		Bongarten & Hanover (1986)
Spring frost hardiness	Frost hardiness	Pinus ponderosa	Conifer	North America	Southwest USA 600 km	95	10	3	Altitudinal	1700 - 2850	Moderate	0.13	High higher		Rehfeldt (1993)
Spring frost hardiness	Frost hardiness	Pinus ponderosa	Conifer	North America	Southwest USA 600 km	95	10	3	Latitudinal	32.00 - 38.00	Moderate	0.19	North higher		Rehfeldt (1993)
Spring frost hardiness	Frost hardiness	Pinus pseudostrobus	Conifer	North America	Michoacán transect	8	11	2	Altitudinal	2200 - 2810	No differentiation	0	No cline		Viveros-Viveros (2005)
Spring frost hardiness	Frost hardiness	Pseudotsuga menziesii	Conifer	North America	Nortern Rocky Mountains	50	10	12	Altitudinal	44.00 - 49.00	High	n.i.	High higher		Rehfeldt (1979)
Spring frost hardiness	Frost hardiness	Pseudotsuga menziesii	Conifer	North America	Nortern Rocky Mountains	50	10	12	Latitudinal	44.00 - 49.00	High	n.i.	North higher		Rehfeldt (1979)
Spring frost hardiness	Frost hardiness	Quercus petraea	Angiosperm	Europe	Europe large area	16	100	1	Longitudinal	46.67 - 56.01	Low	n.i.	No cline		Deans & Harvey (1995)
Spring frost hardiness	Frost hardiness	Quercus petraea	Angiosperm	Europe	Europe large area	34	/	1	Latitudinal	45.00 - 68.00	High	n.i.	North higher		Liepe (1993)
Spring frost hardiness	Frost hardiness	Quercus petraea	Angiosperm	Europe	Europe large area	34	/	1	Longitudinal	45.00 - 68.00	High	n.i.	West higher		Liepe (1993)
Winter frost hardiness	Frost hardiness	Betula papyrifera	Angiosperm	North America	British Columbia	18	bulk	1	Latitudinal	49.15 - 55.11	Moderate	0.22	No cline		Benowicz et al. (2001a)
Winter frost hardiness	Frost hardiness	Larix occidentalis	Conifer	North America	Rocky Mountains 875 km	143	7.5	1	Altitudinal	200 - 2350	No differentiation	0	No cline		Rehfeldt (1995)
Winter frost hardiness	Frost hardiness	Picea pungens	Conifer	North America	East Rocky Mountains	41	7	8	Latitudinal	33.00 - 44.00	Moderate	0.291	No cline		Bongarten & Hanover (1986)
Leaf mass per area	Ecophysiology	Fagus sylvatica	Angiosperm	Europe	Pyrenees transects	8	9	1	Altitudinal	131 - 1604	No differentiation	0	High higher		Bresson et al. (2011)
Leaf mass per area	Ecophysiology	Metrosideros polymorpha	Angiosperm	Pacific Ocean	Hawaii island	8	5	1	Altitudinal	107 - 2469	Moderate	n.i.	High higher		Cordell et al. (1998)
Leaf mass per area	Ecophysiology	Picea asperata	Conifer	Asia	Southwestern China transect	7	10	1	Altitudinal	2500 - 3390	High	n.i.	Extremes higher		Luo et al. (2006)
Leaf mass per area	Ecophysiology	Pinus ponderosa	Conifer	North America	North America large area	26	5	1	Altitudinal	506 - 2682	High	n.i.	High higher		Zhang & Marshall (1995)
Leaf mass per area	Ecophysiology	Populus balsamifera	Angiosperm	North America	Canada 5000 km	20	10	1	Latitudinal	46.40 - 68.38	High	0.46	North higher		Keller et al. (2011)
Leaf mass per area	Ecophysiology	Populus balsamifera	Angiosperm	North America	North Canada large area	21	10	1	Latitudinal	46.40 - 68.38	High	n.i.	North higher		Soolanayakanahally et al. (2009)
Leaf mass per area	Ecophysiology	Populus trichocarpa	Angiosperm	North America	Pacific coast 1480 km	5	4	2	Latitudinal	44.00 - 57.00	No differentiation	n.i.	No cline		Gornall & Guy (2007)
Leaf mass per area	Ecophysiology	Pseudotsuga menziesii	Conifer	North America	North America large area	25	5	1	Altitudinal	170 - 2930	High	n.i.	High higher		Zhang & Marshall (1995)
Leaf mass per area	Ecophysiology	Quercus petraea	Angiosperm	Europe	Pyrenees transects	13	9	1	Altitudinal	131 - 1630	No differentiation	0.044	No cline		Bresson et al. (2011)
Net assimilation	Ecophysiology	Alnus sinuata	Angiosperm	North America	British Columbia	26	25	1	Altitudinal	366 - 1430	High	n.i.	High higher		Benowicz et al. (2000b)
Net assimilation	Ecophysiology	Alnus sinuata	Angiosperm	North America	British Columbia	26	25	1	Latitudinal	49.03 - 58.45	High	n.i.	North higher		Benowicz et al. (2000b)
Net assimilation	Ecophysiology	Betula papyrifera	Angiosperm	North America	British Columbia	18	21	1	Altitudinal	70 - 1250	High	n.i.	High higher		Benowicz et al. (2000b)
Net assimilation	Ecophysiology	Betula papyrifera	Angiosperm	North America	British Columbia	18	21	1	Latitudinal	49.15 - 55.11	Very low	0.0149	No cline		Benowicz et al. (2001a)
Net assimilation	Ecophysiology	Metrosideros polymorpha	Angiosperm	Pacific Ocean	Hawaii island	8	5	1	Altitudinal	107 - 2469	Moderate	n.i.	High higher		Cordell et al. (1998)
Net assimilation	Ecophysiology	Nothofagus pumilio	Angiosperm	South America	Patagonia transect	2	5	1	Altitudinal	1100 - 1540	High	n.i.	High higher		Premoli & Brewer (2007)
Net assimilation	Ecophysiology	Pinus ponderosa	Conifer	North America	North America large area	26	5	1	Altitudinal	506 - 2469	No differentiation	n.i.	No cline		Zhang & Marshall (1995)
Net assimilation	Ecophysiology	Populus balsamifera	Angiosperm	North America	North Canada large area	21	10	1	Latitudinal	46.40 - 68.38	Very high	n.i.	North higher		Soolanayakanahally et al. (2009)
Net assimilation	Ecophysiology	Populus trichocarpa	Angiosperm	North America	Pacific coast 1480 km	5	4	2	Latitudinal	44.00 - 57.00	Very high	n.i.	North higher		Gornall & Guy (2007)
Net assimilation	Ecophysiology	Pseudotsuga menziesii	Conifer	North America	North America large area	25	5	1	Altitudinal	170 - 2930	High	n.i.	High higher		Zhang & Marshall (1995)
Net assimilation	Ecophysiology	Tsuga mertensiana	Conifer	North America	British Columbia	12	/	1	Altitudinal	600 - 1700	Low	0.0753	No cline		Benowicz & El-Kassaby (1999)
Net assimilation	Ecophysiology	Tsuga mertensiana	Conifer	North America	British Columbia	12	/	1	Latitudinal	48.33 - 56.18	Low	0.08	North higher		Benowicz & El-Kassaby (1999)
Nitrogen leaf content	Ecophysiology	Fagus sylvatica	Angiosperm	Europe	Pyrenees transects	8	9	1	Altitudinal	131 - 1604	No differentiation	0.083	High higher		Bresson et al. (2011)
Nitrogen leaf content	Ecophysiology	Metrosideros polymorpha	Angiosperm	Pacific Ocean	Hawaii island	8	5	1	Altitudinal	107 - 2469	High	n.i.	High higher		Cordell et al. (1998)
Nitrogen leaf content	Ecophysiology	Picea abies	Conifer	Europe	Southern Poland 500 km	54	10	1	Altitudinal	594 - 1478	High	n.i.	High higher		Oleksyn et al. (1998)
Nitrogen leaf content	Ecophysiology	Pinus sylvestris	Conifer	Europe	North Europe large area	6	4	1	Latitudinal	48.80 - 60.18	Moderate	n.i.	North higher		Oleksyn et al. (2003)
Nitrogen leaf content	Ecophysiology	Pinus sylvestris	Conifer	Europe	Europe large area	12	bulk	1	Latitudinal	43.10 - 60.11	High	n.i.	North higher		Reich et al. (1996)
Nitrogen leaf content	Ecophysiology	Populus balsamifera	Angiosperm	North America	Canada 5000 km	20	10	1	Latitudinal	46.40 - 68.38	High	0.65	North higher		Keller et al. (2011)
Nitrogen leaf content	Ecophysiology	Populus balsamifera	Angiosperm	North America	North Canada large area	21	10	1	Latitudinal	46.40 - 68.38	High	n.i.	North higher		Soolanayakanahally et al. (2009)
Nitrogen leaf content	Ecophysiology	Populus trichocarpa	Angiosperm	North America	Pacific coast 1480 km	5	4	2	Latitudinal	44.00 - 57.00	High	n.i.	North higher		Gornall & Guy (2007)
Nitrogen leaf content	Ecophysiology	Quercus petraea	Angiosperm	Europe	Pyrenees transects	13	9	1	Altitudinal	131 - 1630	No differentiation	0	High higher		Bresson et al. (2011)
Photosynthetic capacity	Ecophysiology	Fagus sylvatica	Angiosperm	Europe	Pyrenees transects	8	9	1	Altitudinal	131 - 1604	No differentiation	0	No cline		Bresson et al. (2011)
Photosynthetic capacity	Ecophysiology	Picea abies	Conifer	Europe	Southern Poland 500 km	54	10	1	Altitudinal	594 - 1478	High	n.i.	High higher		Oleksyn et al. (1998)
Photosynthetic capacity	Ecophysiology	Quercus petraea	Angiosperm	Europe	Pyrenees transects	13	9	1	Altitudinal	131 - 1630	Moderate	0.201	High higher		Bresson et al. (2011)
Dark respiration	Ecophysiology	Picea abies	Conifer	Europe	Southern Poland 500 km	54	10	1	Altitudinal	594 - 1478	High	n.i.	High higher		Oleksyn et al. (1998)
Dark respiration	Ecophysiology	Pinus sylvestris	Conifer	Europe	Europe large area	12	4	1	Altitudinal	40 - 1200	Moderate	n.i.	High higher		Reich et al. (1996)
Dark respiration	Ecophysiology	Pinus sylvestris	Conifer	Europe	Europe large area	12	4	1	Latitudinal	43.10 - 60.11	Moderate	n.i.	North higher		Reich et al. (1996)
Stomatal conductance	Ecophysiology	Alnus sinuata	Angiosperm	North America	British Columbia	26	25	1	Latitudinal	49.03 - 58.45	Moderate	n.i.	North higher		Benowicz et al. (2000b)
Stomatal conductance	Ecophysiology	Betula papyrifera	Angiosperm	North America	British Columbia	18	21	1	Latitudinal	49.15 - 55.11	No differentiation	0.023	No cline		Benowicz et al. (2001a)
Stomatal conductance	Ecophysiology	Fagus sylvatica	Angiosperm	Europe	Pyrenees transects	8	9	1	Altitudinal	131 - 1604	No differentiation	0	No cline		Bresson et al. (2011)
Stomatal conductance	Ecophysiology	Metrosideros polymorpha	Angiosperm	Pacific Ocean	Hawaii island	8	5	1	Altitudinal	107 - 2469	High	n.i.	High higher		Cordell et al. (1998)
Stomatal conductance	Ecophysiology	Nothofagus pumilio	Angiosperm	South America	Patagonia transect	2	5	1	Altitudinal	1100 - 1540	High	n.i.	No cline		Premoli & Brewer (2007)
Stomatal conductance	Ecophysiology	Pinus ponderosa	Conifer	North America	North America large area	26	5	1	Altitudinal	506 - 2469	No differentiation	n.i.	No cline		Zhang & Marshall (1995)
Stomatal conductance	Ecophysiology	Populus balsamifera	Angiosperm	North America	Canada 5000 km	20	10	1	Latitudinal	46.40 - 68.38	Low	n.i.	No cline		Keller et al. (2011)
Stomatal conductance	Ecophysiology	Populus balsamifera	Angiosperm	North America	North Canada large area	21	10	1	Latitudinal	46.40 - 68.38	Low	n.i.	No cline		Soolanayakanahally et al. (2009)
Stomatal conductance	Ecophysiology	Populus trichocarpa	Angiosperm	North America	Pacific coast 1480 km	5	4	2	Latitudinal	44.00 - 57.00	Very high	n.i.	North higher		Gornall & Guy (2007)
Stomatal conductance	Ecophysiology	Pseudotsuga menziesii	Conifer	North America	North America large area	25	10	1	Altitudinal	170 - 2930	High	n.i.	High higher		Zhang et al. (1993)
Stomatal conductance	Ecophysiology	Quercus petraea	Angiosperm	Europe	Pyrenees transects	13	9	1	Altitudinal	131 - 1630	Moderate	0.15	No cline		Bresson et al. (2011)
Stomatal conductance	Ecophysiology	Tsuga mertensiana	Conifer	North America	British Columbia	12	/	1	Latitudinal	48.33 - 56.18	Low	0.07	No cline		Benowicz & El-Kassaby (1999)
Stomatal density	Ecophysiology	Fagus sylvatica	Angiosperm	Europe	Pyrenees transects	8	9	1	Altitudinal	131 - 1604	No differentiation	0.056	No cline		Bresson et al. (2011)
Stomatal density	Ecophysiology	Nothofagus pumilio	Angiosperm	South America	Patagonia transect	2	5	1	Altitudinal	1100 - 1540	High	n.i.	No cline		Premoli & Brewer (2007)
Stomatal density	Ecophysiology	Picea asperata	Conifer	Asia	Southwestern China transect	7	10	1	Altitudinal	2500 - 3390	Moderate	n.i.	Extremes higher		Luo et al. (2006)
Stomatal density	Ecophysiology	Populus balsamifera	Angiosperm	North America	Canada 5000 km	20	10	1	Latitudinal	46.40 - 68.38	Low	n.i.	No cline		Keller et al. (2011)
Stomatal density	Ecophysiology	Populus balsamifera	Angiosperm	North America	North Canada large area	21	10	1	Latitudinal	46.40 - 68.38	High	n.i.	South higher		Soolanayakanahally et al. (2009)
Stomatal density	Ecophysiology	Populus trichocarpa	Angiosperm	North America	Pacific coast 1480 km	5	4	2	Latitudinal	44.00 - 57.00	High	n.i.	North higher		Gornall & Guy (2007)
Stomatal density	Ecophysiology	Quercus petraea	Angiosperm	Europe	Pyrenees transects	13	9	1	Altitudinal	131 - 1630	No differentiation	0	No cline		Bresson et al. (2011)
Water use efficiency (A/gs)	Ecophysiology	Metrosideros polymorpha	Angiosperm	Pacific Ocean	Hawaii island	8	5	1	Altitudinal	107 - 2469	Low	n.i.	No cline		Cordell et al. (1998)
Water use efficiency (A/gs)	Ecophysiology	Nothofagus pumilio	Angiosperm	South America	Patagonia transect	2	5	1	Altitudinal	1100 - 1540	High	n.i.	No cline		Premoli & Brewer (2007)
Water use efficiency (A/gs)	Ecophysiology	Populus balsamifera	Angiosperm	North America	Canada 5000 km	20	10	1	Latitudinal	46.40 - 68.38	Moderate	0.32	North higher		Keller et al. (2011)
Water use efficiency (A/gs)	Ecophysiology	Populus balsamifera	Angiosperm	North America	North Canada large area	21	10	1	Latitudinal	46.40 - 68.38	High	n.i.	North higher		Soolanayakanahally et al. (2009)
Water use efficiency (A/gs)	Ecophysiology	Populus trichocarpa	Angiosperm	North America	Pacific coast 1480 km	5	4	2	Latitudinal	44.00 - 57.00	Low	n.i.	No cline		Gornall & Guy (2007)
Water use efficiency (A/gs)	Ecophysiology	Pseudotsuga menziesii	Conifer	North America	North America large area	25	10	1	Altitudinal	170 - 2930	High	n.i.	Low higher		Zhang et al. (1993)
Water use efficiency (A/gs)	Ecophysiology	Tsuga mertensiana	Conifer	North America	British Columbia	12	/	1	Altitudinal	600 - 1700	Low	0.0748	High higher		Benowicz & El-Kassaby (1999)
Water use efficiency (A/gs)	Ecophysiology	Tsuga mertensiana	Conifer	North America	British Columbia	12	/	1	Latitudinal	48.33 - 56.18	Low	0.0748	North higher		Benowicz & El-Kassaby (1999)
Water use efficiency (δ13C)	Ecophysiology	Metrosideros polymorpha	Angiosperm	Pacific Ocean	Hawaii island	8	5	1	Altitudinal	107 - 2469	Low	n.i.	High higher		Cordell et al. (1998)
Water use efficiency (δ13C)	Ecophysiology	Picea asperata	Conifer	Asia	Southwestern China transect	7	10	1	Altitudinal	2500 - 3390	High	n.i.	Extremes higher		Luo et al. (2006)
Water use efficiency (δ13C)	Ecophysiology	Pinus halepensis	Conifer	Europe	Spain Italy Greece	25	25	2	No gradient	36.00 - 42.00	High	n.i.	n.i.		Voltas et al. (2008)
Water use efficiency (δ13C)	Ecophysiology	Pinus pinaster	Conifer	Europe	France Spain Morocco	4	5	1	No gradient	n.i.	High	n.i.	n.i.		Aranda et al. (2010)
Water use efficiency (δ13C)	Ecophysiology	Pinus pinaster	Conifer	Europe	Morocco Spain France	24	24.7	2	No gradient	n.i.	Moderate	0.212	n.i.		Treesnips final report (2006)
Water use efficiency (δ13C)	Ecophysiology	Pinus ponderosa	Conifer	North America	North America large area	26	5	1	Altitudinal	506 - 2469	No differentiation	n.i.	No cline		Zhang & Marshall (1995)
Water use efficiency (δ13C)	Ecophysiology	Populus balsamifera	Angiosperm	North America	North Canada large area	21	10	1	Latitudinal	46.40 - 68.38	Low	n.i.	North higher		Soolanayakanahally et al. (2009)
Water use efficiency (δ13C)	Ecophysiology	Populus trichocarpa	Angiosperm	North America	Pacific coast 1480 km	5	4	2	Latitudinal	44.00 - 57.00	No differentiation	n.i.	No cline		Gornall & Guy (2007)
Water use efficiency (δ13C)	Ecophysiology	Pseudotsuga menziesii	Conifer	North America	North America large area	25	10	1	Altitudinal	170 - 2930	Moderate	n.i.	High higher		Zhang et al. (1993)

## Sheet: Table S2
Species	Taxa	Gene	πtotal a	πsilent b	References
Betula pendula	Angiosperm	BpMADS2	n.i.	0.0043	Jarvinen et al. (2003)
Populus tremula	Angiosperm	Adh	0.009	0.0119	Ingvarson (2005a)
Populus tremula	Angiosperm	CI-1	0.0007	0.0115	Ingvarson (2005a)
Populus tremula	Angiosperm	GAPDH	0.0006	0.0223	Ingvarson (2005a)
Populus tremula	Angiosperm	GA20ox1	0.0004	0.0094	Ingvarson (2005a)
Populus tremula	Angiosperm	TI-3	0.0172	0.0229	Ingvarson (2005a)
Populus tremula	Angiosperm	T11	0.01913	0.014	Ingvarson (2005b)
Populus tremula	Angiosperm	T12	0.01855	0.0211	Ingvarson (2005b)
Populus tremula	Angiosperm	T13	0.01436	0.0276	Ingvarson (2005b)
Populus tremula	Angiosperm	T14	0.0106	0.0128	Ingvarson (2005b)
Populus tremula	Angiosperm	T15	0.01393	0.0349	Ingvarson (2005b)
Populus tremula	Angiosperm	C11	0.01014	0.0157	Ingvarson (2005b)
Populus tremula	Angiosperm	PHYB	0.00608	0.00854	Ingvarson et al. (2006)
Populus balsamifera	Angiosperm	590 fragments	0.0026	n.i.	Olson et al. (2010)
Populus balsamifera	Angiosperm	Adh1	0.00341	0.00487	Breen et al. (2009)
Populus balsamifera	Angiosperm	G3pdh	0.00216	0.0017	Breen et al. (2009)
Populus balsamifera	Angiosperm	ABI1B	0.00353	0.00326	Breen et al. (2009)
Populus deltoides	Angiosperm	Adh1	0	n.i.	Breen et al. (2009)
Populus deltoides	Angiosperm	G3pdh	0.00258	0.00284	Breen et al. (2009)
Populus deltoides	Angiosperm	ABI1B	0.00161	0.00249	Breen et al. (2009)
Populus trichocarpa	Angiosperm	Adh1	0.00483	0.00688	Breen et al. (2009)
Populus trichocarpa	Angiosperm	G3pdh	0.0015	0.00224	Breen et al. (2009)
Populus trichocarpa	Angiosperm	ABI1B	0.00346	0.00435	Breen et al. (2009)
Populus trichocarpa	Angiosperm	TB1	9e-05	0	Gilchrist et al. (2006)
Populus trichocarpa	Angiosperm	LFY	0.00683	0.00958	Gilchrist et al. (2006)
Populus trichocarpa	Angiosperm	MP	0.00109	0.00236	Gilchrist et al. (2006)
Populus trichocarpa	Angiosperm	F5H	0.00056	0.00268	Gilchrist et al. (2006)
Populus trichocarpa	Angiosperm	CHI	0.00284	0.00261	Gilchrist et al. (2006)
Populus trichocarpa	Angiosperm	4CL3	0.00128	0.00349	Gilchrist et al. (2006)
Populus trichocarpa	Angiosperm	NPR1	0.00072	0.00142	Gilchrist et al. (2006)
Populus trichocarpa	Angiosperm	MPK4	0.00245	0.00306	Gilchrist et al. (2006)
Populus trichocarpa	Angiosperm	KNAT1	0.00072	0.00088	Gilchrist et al. (2006)
Populus nigra	Angiosperm	SuSY1	0.00435	0.00489	Chu et al. (2009)
Populus nigra	Angiosperm	dhn	0.01309	0.01621	Chu et al. (2009)
Populus nigra	Angiosperm	lea3	0.00696	0.00736	Chu et al. (2009)
Populus nigra	Angiosperm	PIP	0.00604	0.00838	Chu et al. (2009)
Populus nigra	Angiosperm	Expa1	0.01072	0.01464	Chu et al. (2009)
Populus nigra	Angiosperm	ERF	0.00554	0.00736	Chu et al. (2009)
Populus nigra	Angiosperm	GPX1	0.00458	0.00467	Chu et al. (2009)
Populus nigra	Angiosperm	rubisco	0.00863	0.01067	Chu et al. (2009)
Populus nigra	Angiosperm	Lhcb2	0.00326	0.00344	Chu et al. (2009)
Populus nigra	Angiosperm	CAD4	0.0012	0.0007	Marroni et al. (2011)
Quercus crispula	Angiosperm	MetE	0.00667	0.00711	Quang et al. (2008)
Quercus crispula	Angiosperm	Cons109	0.00721	0.00768	Quang et al. (2008)
Quercus crispula	Angiosperm	Cons14	0.00699	0.00715	Quang et al. (2008)
Quercus petraea	Angiosperm	ASI	0.01268	0.0238	Derory et al. (2010)
Quercus petraea	Angiosperm	AUX-REP	0.00293	0.00524	Derory et al. (2010)
Quercus petraea	Angiosperm	DAG2	0.00156	0.00543	Derory et al. (2010)
Quercus petraea	Angiosperm	GA20	0.00239	0.00509	Derory et al. (2010)
Quercus petraea	Angiosperm	GA3	0.00109	0.00188	Derory et al. (2010)
Quercus petraea	Angiosperm	GALA	0.0147	0.02066	Derory et al. (2010)
Quercus petraea	Angiosperm	H3	0.00356	0.00465	Derory et al. (2010)
Quercus petraea	Angiosperm	PM23	0.0082	0.00949	Derory et al. (2010)
Quercus petraea	Angiosperm	YSL1	0.00824	0.0247	Derory et al. (2010)
Cryptomeria japonica	Conifer	Acl5	0.00046	0.00066	Kado et al. (2003)
Cryptomeria japonica	Conifer	Chi1	0.00418	0.00813	Kado et al. (2003)
Cryptomeria japonica	Conifer	Ferr	0.00306	0.00704	Kado et al. (2003)
Cryptomeria japonica	Conifer	GapC	0.00519	0.00624	Kado et al. (2003)
Cryptomeria japonica	Conifer	HemA	4e-05	0.00017	Kado et al. (2003)
Cryptomeria japonica	Conifer	Lcyb	0.00256	0.00394	Kado et al. (2003)
Cryptomeria japonica	Conifer	Pat	0.00214	0.00372	Kado et al. (2003)
Cryptomeria japonica	Conifer	CC0374	0.00244	0.00641	Kado et al. (2008)
Cryptomeria japonica	Conifer	CC0702	0.00185	0.00999	Kado et al. (2008)
Cryptomeria japonica	Conifer	CC0822	0.00032	0	Kado et al. (2008)
Cryptomeria japonica	Conifer	CC1147	0.00201	0.00089	Kado et al. (2008)
Cryptomeria japonica	Conifer	CC1463	0.00076	0.00318	Kado et al. (2008)
Cryptomeria japonica	Conifer	CC1606	0.00057	0.00238	Kado et al. (2008)
Cryptomeria japonica	Conifer	CC1798	0.00549	0.01002	Kado et al. (2008)
Cryptomeria japonica	Conifer	CC2188	0.00103	0.00286	Kado et al. (2008)
Cryptomeria japonica	Conifer	CC2196	0.00021	0	Kado et al. (2008)
Cryptomeria japonica	Conifer	CC2920	0.00091	0.00248	Kado et al. (2008)
Cryptomeria japonica	Conifer	NCED	0.00261	0.00265	Fujimoto et al. (2008)
Cryptomeria japonica	Conifer	AMT	0.001	0.00171	Fujimoto et al. (2008)
Cryptomeria japonica	Conifer	Cal	0.00332	0.0037	Fujimoto et al. (2008)
Cryptomeria japonica	Conifer	AQU	0.0037	0.00536	Fujimoto et al. (2008)
Cryptomeria japonica	Conifer	Cryj2	0.00763	0.00948	Fujimoto et al. (2008)
Cryptomeria obtusa	Conifer	CC0374	0	0	Kado et al. (2008)
Cryptomeria obtusa	Conifer	CC0702	0.00153	0.00565	Kado et al. (2008)
Cryptomeria obtusa	Conifer	CC0822	0.00091	0.00401	Kado et al. (2008)
Cryptomeria obtusa	Conifer	CC1147	0.00066	0	Kado et al. (2008)
Cryptomeria obtusa	Conifer	CC1463	0.00155	0.00651	Kado et al. (2008)
Cryptomeria obtusa	Conifer	CC1606	0.00207	0.00174	Kado et al. (2008)
Cryptomeria obtusa	Conifer	CC1798	0.00233	0.00704	Kado et al. (2008)
Cryptomeria obtusa	Conifer	CC2188	0.00232	0.00793	Kado et al. (2008)
Cryptomeria obtusa	Conifer	CC2196	0.00834	0.02347	Kado et al. (2008)
Cryptomeria obtusa	Conifer	CC2920	0.00433	0.01254	Kado et al. (2008)
Cryptomeria pisifera	Conifer	CC0374	0.00126	0	Kado et al. (2008)
Cryptomeria pisifera	Conifer	CC0702	0.00163	0.00895	Kado et al. (2008)
Cryptomeria pisifera	Conifer	CC0822	0.00182	0.0057	Kado et al. (2008)
Cryptomeria pisifera	Conifer	CC1147	0.00461	0.00761	Kado et al. (2008)
Cryptomeria pisifera	Conifer	CC1463	0.00324	0.01016	Kado et al. (2008)
Cryptomeria pisifera	Conifer	CC1798	0.00892	0.01475	Kado et al. (2008)
Cryptomeria pisifera	Conifer	CC2196	0.00093	0.00387	Kado et al. (2008)
Cryptomeria pisifera	Conifer	CC2920	0.00072	0.00294	Kado et al. (2008)
Pinus taeda	Conifer	pal	0.00197	0.0037	Brown et al. (2004)
Pinus taeda	Conifer	c4h-1	0.00308	0.00463	Brown et al. (2004)
Pinus taeda	Conifer	c4h-2	0.00489	0.01887	Brown et al. (2004)
Pinus taeda	Conifer	4cl	0.00594	0.0105	Brown et al. (2004)
Pinus taeda	Conifer	c3h	0.00027	0.00042	Brown et al. (2004)
Pinus taeda	Conifer	ccoaomt	0.012	0.01975	Brown et al. (2004)
Pinus taeda	Conifer	ccr	0.00524	0.00782	Brown et al. (2004)
Pinus taeda	Conifer	comt-2	0.00324	0.00618	Brown et al. (2004)
Pinus taeda	Conifer	cad	0.00602	0.01147	Brown et al. (2004)
Pinus taeda	Conifer	sam-1	0.0022	0.00385	Brown et al. (2004)
Pinus taeda	Conifer	sam-2	0.0022	0.00447	Brown et al. (2004)
Pinus taeda	Conifer	glyhmt	0.00647	0.00876	Brown et al. (2004)
Pinus taeda	Conifer	ptlim1	0.00058	0.00075	Brown et al. (2004)
Pinus taeda	Conifer	ptlim2	0.00095	0.00078	Brown et al. (2004)
Pinus taeda	Conifer	cesA3	0.00087	0.00173	Brown et al. (2004)
Pinus taeda	Conifer	agp-like	0.00157	0.00314	Brown et al. (2004)
Pinus taeda	Conifer	agp-4	0.01728	0.01274	Brown et al. (2004)
Pinus taeda	Conifer	agp-6	0.01086	0.01727	Brown et al. (2004)
Pinus taeda	Conifer	α-tubulin	0.00351	0.00488	Brown et al. (2004)
Pinus taeda	Conifer	lp3-1	0.00877	0.01247	Gonzalez Martinez et al. (2006)
Pinus taeda	Conifer	lp3-3	0.00097	0.00053	Gonzalez Martinez et al. (2006)
Pinus taeda	Conifer	dhn-1	0.00415	0.00881	Gonzalez Martinez et al. (2006)
Pinus taeda	Conifer	dhn-2	0.00761	0.01604	Gonzalez Martinez et al. (2006)
Pinus taeda	Conifer	lp5-like	0.0106	0.02052	Gonzalez Martinez et al. (2006)
Pinus taeda	Conifer	mt-like	0.0051	0.00568	Gonzalez Martinez et al. (2006)
Pinus taeda	Conifer	sod-chl	0.0078	0.00865	Gonzalez Martinez et al. (2006)
Pinus taeda	Conifer	ferritin	0.00128	0.00148	Gonzalez Martinez et al. (2006)
Pinus taeda	Conifer	rd21A-like	0.00769	0.01145	Gonzalez Martinez et al. (2006)
Pinus taeda	Conifer	sams-2	0.0036	0.00706	Gonzalez Martinez et al. (2006)
Pinus taeda	Conifer	pal-1	0.00274	0.00488	Gonzalez Martinez et al. (2006)
Pinus taeda	Conifer	ccoaomt-1	0.01179	0.01911	Gonzalez Martinez et al. (2006)
Pinus taeda	Conifer	cpk3	0.00355	0.00622	Gonzalez Martinez et al. (2006)
Pinus taeda	Conifer	ppap12	0.00808	0.01872	Gonzalez Martinez et al. (2006)
Pinus taeda	Conifer	pp2c	0.0001	0.00022	Gonzalez Martinez et al. (2006)
Pinus taeda	Conifer	aqua-MIP	0.00174	0.00255	Gonzalez Martinez et al. (2006)
Pinus taeda	Conifer	erd3	0.00043	0.00062	Gonzalez Martinez et al. (2006)
Pinus taeda	Conifer	ug-2_498	0.00526	-	Gonzalez Martinez et al. (2006)
Pinus tabuliformis	Conifer	7 genes	0.0083	0.0119	Ma et al. (2006)
Pinus yunnanensis	Conifer	7 genes	0.0067	0.0095	Ma et al. (2006)
Pinus densata	Conifer	7 genes	0.0086	0.0122	Ma et al. (2006)
Pinus pinaster	Conifer	PR-AGP4	0.00655	0.01017	Eveno et al. (2008)
Pinus pinaster	Conifer	CCoAOMT	0.0027	0.00712	Eveno et al. (2008)
Pinus pinaster	Conifer	GRP3	0.00269	0.00535	Eveno et al. (2008)
Pinus pinaster	Conifer	Glucan	0.00613	0.0096	Eveno et al. (2008)
Pinus pinaster	Conifer	dhn-1	0.00702	0.00699	Eveno et al. (2008)
Pinus pinaster	Conifer	erd3	0.00151	0.00137	Eveno et al. (2008)
Pinus pinaster	Conifer	dhn-2	0.00836	0.0142	Eveno et al. (2008)
Pinus pinaster	Conifer	lp3-1	0.0092	0.01253	Eveno et al. (2008)
Pinus pinaster	Conifer	lp3-3	0.00441	0.00689	Eveno et al. (2008)
Pinus pinaster	Conifer	pp2c	0.00228	0.0036	Eveno et al. (2008)
Pinus pinaster	Conifer	rd21A	0.00945	0.01592	Eveno et al. (2008)
Pinus pinaster	Conifer	KORRIGAN	0.00176	n.i.	Pot et al. (2005)
Pinus pinaster	Conifer	CesA3	0.0026	n.i.	Pot et al. (2005)
Pinus pinaster	Conifer	CesA4	0.00019	n.i.	Pot et al. (2005)
Pinus pinaster	Conifer	Pp1	0.00696	n.i.	Pot et al. (2005)
Pinus pinaster	Conifer	Pp2	0.00121	n.i.	Pot et al. (2005)
Pinus pinaster	Conifer	Pp4	0.00083	n.i.	Pot et al. (2005)
Pinus pinaster	Conifer	Pp6	0	n.i.	Pot et al. (2005)
Pinus pinaster	Conifer	Pr1	0.00573	n.i.	Pot et al. (2005)
Pinus radiata	Conifer	8 genes	0.00198	0.0072	Pot et al. (2005)
Pinus sylvestris	Conifer	eph	0.0017	0.0017	Palmé et al. (2008)
Pinus sylvestris	Conifer	151	0.0002	0	Palmé et al. (2008)
Pinus sylvestris	Conifer	207	0.0003	0.0007	Palmé et al. (2008)
Pinus sylvestris	Conifer	175	0.0019	0.0048	Palmé et al. (2008)
Pinus sylvestris	Conifer	phy	0.0022	0.0031	Palmé et al. (2008)
Pinus sylvestris	Conifer	rpS10	0.0009	0.0022	Palmé et al. (2008)
Pinus sylvestris	Conifer	rpS4	0.0078	0.0088	Palmé et al. (2008)
Pinus sylvestris	Conifer	prof	0.0052	0.0053	Palmé et al. (2008)
Pinus sylvestris	Conifer	h2b	0.0253	0.0315	Palmé et al. (2008)
Pinus sylvestris	Conifer	axs	0.002	0.0029	Palmé et al. (2008)
Pinus sylvestris	Conifer	dhn1	0.0138	0.0193	Wachowiak et al. (2009)
Pinus sylvestris	Conifer	dhn2	0.0047	0.0056	Wachowiak et al. (2009)
Pinus sylvestris	Conifer	dhn3	0.0056	0.009	Wachowiak et al. (2009)
Pinus sylvestris	Conifer	dhn4	0.0009	0.0008	Wachowiak et al. (2009)
Pinus sylvestris	Conifer	dhn5	0.0014	0.0025	Wachowiak et al. (2009)
Pinus sylvestris	Conifer	dhn7	0.0027	0.0032	Wachowiak et al. (2009)
Pinus sylvestris	Conifer	dhn9	0.0209	0.0291	Wachowiak et al. (2009)
Pinus sylvestris	Conifer	ef	0.0006	0.0011	Wachowiak et al. (2009)
Pinus sylvestris	Conifer	lea	0.0044	0.0052	Wachowiak et al. (2009)
Pinus sylvestris	Conifer	lp3-2	0.0101	0.0123	Wachowiak et al. (2009)
Pinus sylvestris	Conifer	abaR	0.0051	0.0034	Wachowiak et al. (2009)
Pinus sylvestris	Conifer	abaH	0.0075	0.011	Wachowiak et al. (2009)
Pinus sylvestris	Conifer	gst1	0.0008	0.0013	Wachowiak et al. (2009)
Pinus sylvestris	Conifer	gst2	0.0057	0.0046	Wachowiak et al. (2009)
Pinus sylvestris	Conifer	dhy2PP	0.0101	0.0244	Wachowiak et al. (2011)
Pinus sylvestris	Conifer	abaR	0.0048	0.0043	Wachowiak et al. (2011)
Pinus sylvestris	Conifer	a3iP2	0.0043	0.0049	Wachowiak et al. (2011)
Pinus sylvestris	Conifer	ccoaomt	0.0018	0.0032	Wachowiak et al. (2011)
Pinus sylvestris	Conifer	chcs	0.0075	0.0094	Wachowiak et al. (2011)
Pinus sylvestris	Conifer	erd3	0.0021	0.0037	Wachowiak et al. (2011)
Pinus sylvestris	Conifer	lp3-1	0.0095	0.0137	Wachowiak et al. (2011)
Pseudotsuga menziesii	Conifer	CD028057.1	0.00064	0.00068	Eckert et al. (2009)
Pseudotsuga menziesii	Conifer	CN634517.1	0.00084	0.00333	Eckert et al. (2009)
Pseudotsuga menziesii	Conifer	CN634677.1	0.00082	0.00365	Eckert et al. (2009)
Pseudotsuga menziesii	Conifer	CN635137.1	0.00904	0.0128	Eckert et al. (2009)
Pseudotsuga menziesii	Conifer	CN635490.1	0.00291	0.00384	Eckert et al. (2009)
Pseudotsuga menziesii	Conifer	CN635596.1	0.00844	0.01745	Eckert et al. (2009)
Pseudotsuga menziesii	Conifer	CN635661.1	0.006	0.00677	Eckert et al. (2009)
Pseudotsuga menziesii	Conifer	CN635674.1	0.00861	0.00896	Eckert et al. (2009)
Pseudotsuga menziesii	Conifer	CN635691.1	0.00028	0.00081	Eckert et al. (2009)
Pseudotsuga menziesii	Conifer	CN636014.1	0.00296	0.01282	Eckert et al. (2009)
Pseudotsuga menziesii	Conifer	CN636043.1	0.00599	0.00724	Eckert et al. (2009)
Pseudotsuga menziesii	Conifer	CN636093.1	0.00104	0.00094	Eckert et al. (2009)
Pseudotsuga menziesii	Conifer	CN636149.1	0.00542	0.00786	Eckert et al. (2009)
Pseudotsuga menziesii	Conifer	CN636303.1	0.00013	0.0006	Eckert et al. (2009)
Pseudotsuga menziesii	Conifer	CN636471.1	0.01008	0.02403	Eckert et al. (2009)
Pseudotsuga menziesii	Conifer	CN636492.1	0.00039	0.00116	Eckert et al. (2009)
Pseudotsuga menziesii	Conifer	CN636784.1	0.00191	0.01095	Eckert et al. (2009)
Pseudotsuga menziesii	Conifer	CN636795.1	0.00705	0.00915	Eckert et al. (2009)
Pseudotsuga menziesii	Conifer	CN636901.1	0.00445	0.00355	Eckert et al. (2009)
Pseudotsuga menziesii	Conifer	CN636999.1	0	0	Eckert et al. (2009)
Pseudotsuga menziesii	Conifer	CN637166.1	0.00259	0.01174	Eckert et al. (2009)
Pseudotsuga menziesii	Conifer	CN637226.1	0.01515	0.02156	Eckert et al. (2009)
Pseudotsuga menziesii	Conifer	CN637244.1	0.00463	0.0105	Eckert et al. (2009)
Pseudotsuga menziesii	Conifer	CN637306.1	0.00617	0.00995	Eckert et al. (2009)
Pseudotsuga menziesii	Conifer	CN637339.1	0.01131	0.01638	Eckert et al. (2009)
Pseudotsuga menziesii	Conifer	CN637910.1	0.00451	0.01871	Eckert et al. (2009)
Pseudotsuga menziesii	Conifer	CN637944.1	0.0068	0.019	Eckert et al. (2009)
Pseudotsuga menziesii	Conifer	CN638015.1	0.00737	0.01265	Eckert et al. (2009)
Pseudotsuga menziesii	Conifer	CN638070.1	0.00934	0.00909	Eckert et al. (2009)
Pseudotsuga menziesii	Conifer	CN638367.1	0.00141	0.00336	Eckert et al. (2009)
Pseudotsuga menziesii	Conifer	CN638381.1	0.00042	0.001	Eckert et al. (2009)
Pseudotsuga menziesii	Conifer	CN638489.1	0.00608	0.01568	Eckert et al. (2009)
Pseudotsuga menziesii	Conifer	CN638545.1	0.00332	0.00882	Eckert et al. (2009)
Pseudotsuga menziesii	Conifer	CN638556.1	0.00243	0.00635	Eckert et al. (2009)
Pseudotsuga menziesii	Conifer	CN638735.1	0.00086	0.00071	Eckert et al. (2009)
Pseudotsuga menziesii	Conifer	CN639074.1	0.00131	0.0022	Eckert et al. (2009)
Pseudotsuga menziesii	Conifer	CN639087.1	0.00024	0.00319	Eckert et al. (2009)
Pseudotsuga menziesii	Conifer	CN639130.1	0.00798	0	Eckert et al. (2009)
Pseudotsuga menziesii	Conifer	CN639236.1	0.00731	0.0225	Eckert et al. (2009)
Pseudotsuga menziesii	Conifer	CN639311.1	0.00035	0.00087	Eckert et al. (2009)
Pseudotsuga menziesii	Conifer	CN639346.1	0.00495	0.01022	Eckert et al. (2009)
Pseudotsuga menziesii	Conifer	CN639480.1	0.00616	0.01515	Eckert et al. (2009)
Pseudotsuga menziesii	Conifer	CN640037.1	0.00799	0.00867	Eckert et al. (2009)
Pseudotsuga menziesii	Conifer	CN640110.1	0.00091	0.00306	Eckert et al. (2009)
Pseudotsuga menziesii	Conifer	CN640155.1	0.00125	0.00515	Eckert et al. (2009)
Pseudotsuga menziesii	Conifer	CN640247.1	0.00211	0.00899	Eckert et al. (2009)
Pseudotsuga menziesii	Conifer	CN640289.1	0.00437	0.00426	Eckert et al. (2009)
Pseudotsuga menziesii	Conifer	CN640361.1	0.01045	0.00906	Eckert et al. (2009)
Pseudotsuga menziesii	Conifer	CN640419.1	0.00272	0.00296	Eckert et al. (2009)
Pseudotsuga menziesii	Conifer	CN640485.1	0.0034	0.00416	Eckert et al. (2009)
Pseudotsuga menziesii	Conifer	CN640493.1	0.00307	0.00205	Eckert et al. (2009)
Pseudotsuga menziesii	Conifer	CN640521.1	0.00475	0.0123	Eckert et al. (2009)
Pseudotsuga menziesii	Conifer	CN640670.1	0	0	Eckert et al. (2009)
Pseudotsuga menziesii	Conifer	CN640738.1	0.01281	0.01289	Eckert et al. (2009)
Pseudotsuga menziesii	Conifer	CN641116.1	0.00756	0.01147	Eckert et al. (2009)
Pseudotsuga menziesii	Conifer	CN641171.1	0.00297	0.00691	Eckert et al. (2009)
Pseudotsuga menziesii	Conifer	CN641226.1	0.00318	0.00611	Eckert et al. (2009)
Pseudotsuga menziesii	Conifer	ES418315.1	0.01701	0.04387	Eckert et al. (2009)
Pseudotsuga menziesii	Conifer	ES418915.1	0.00282	0.0033	Eckert et al. (2009)
Pseudotsuga menziesii	Conifer	ES419198.1	0.00487	0.00532	Eckert et al. (2009)
Pseudotsuga menziesii	Conifer	ES419223.1	0.00717	0.00763	Eckert et al. (2009)
Pseudotsuga menziesii	Conifer	ES419242.1	0.00028	0.00045	Eckert et al. (2009)
Pseudotsuga menziesii	Conifer	ES419657.1	0.0008	0.00115	Eckert et al. (2009)
Pseudotsuga menziesii	Conifer	ES420171.1	0.00111	0.0032	Eckert et al. (2009)
Pseudotsuga menziesii	Conifer	ES420250.1	0.00411	0.00935	Eckert et al. (2009)
Pseudotsuga menziesii	Conifer	ES420603.1	0.00491	0.01713	Eckert et al. (2009)
Pseudotsuga menziesii	Conifer	ES420757.1	0.00114	0.00154	Eckert et al. (2009)
Pseudotsuga menziesii	Conifer	ES420771.1	0.00315	0.00581	Eckert et al. (2009)
Pseudotsuga menziesii	Conifer	ES420862.1	0.01038	0.00716	Eckert et al. (2009)
Pseudotsuga menziesii	Conifer	ES421219.1	0.00713	0.01139	Eckert et al. (2009)
Pseudotsuga menziesii	Conifer	ES421311.1	0.00127	0.00312	Eckert et al. (2009)
Pseudotsuga menziesii	Conifer	ES421603.1	0.0013	0.00938	Eckert et al. (2009)
Pseudotsuga menziesii	Conifer	ES421877.1	0.00211	0.00498	Eckert et al. (2009)
Pseudotsuga menziesii	Conifer	ES422367.1	0.00748	0.01056	Eckert et al. (2009)
Pseudotsuga menziesii	Conifer	ES424016.1	0.00672	0.01055	Eckert et al. (2009)
Pseudotsuga menziesii	Conifer	ES428620.1	0.00223	0.00324	Eckert et al. (2009)
Pseudotsuga menziesii	Conifer	Pm_CL135Contig1	0.00679	0.00757	Eckert et al. (2009)
Pseudotsuga menziesii	Conifer	Pm_CL1400Contig1	0.00998	0.01022	Eckert et al. (2009)
Pseudotsuga menziesii	Conifer	Pm_CL150Contig1	0.002	0.00826	Eckert et al. (2009)
Pseudotsuga menziesii	Conifer	Pm_CL1692Contig1	0.0092	0.02298	Eckert et al. (2009)
Pseudotsuga menziesii	Conifer	Pm_CL1811Contig1	0.00521	0.00771	Eckert et al. (2009)
Pseudotsuga menziesii	Conifer	Pm_CL1814Contig1	0.00354	0.00849	Eckert et al. (2009)
Pseudotsuga menziesii	Conifer	Pm_CL1868Contig1	0.00118	0.00097	Eckert et al. (2009)
Pseudotsuga menziesii	Conifer	Pm_CL1982Contig1	0	0	Eckert et al. (2009)
Pseudotsuga menziesii	Conifer	Pm_CL1994Contig1	0.00449	0.00702	Eckert et al. (2009)
Pseudotsuga menziesii	Conifer	Pm_CL1997Contig1	0.00127	0.00368	Eckert et al. (2009)
Pseudotsuga menziesii	Conifer	Pm_CL1Contig2	0.01212	0.01379	Eckert et al. (2009)
Pseudotsuga menziesii	Conifer	Pm_CL2089Contig1	0.00042	0.001	Eckert et al. (2009)
Pseudotsuga menziesii	Conifer	Pm_CL2133Contig1	0.0027	0	Eckert et al. (2009)
Pseudotsuga menziesii	Conifer	Pm_CL214Contig1	0.00393	0.00363	Eckert et al. (2009)
Pseudotsuga menziesii	Conifer	Pm_CL2282Contig1	0.0015	0	Eckert et al. (2009)
Pseudotsuga menziesii	Conifer	Pm_CL234Contig1	0.00476	0.00475	Eckert et al. (2009)
Pseudotsuga menziesii	Conifer	Pm_CL618Contig1	0	0	Eckert et al. (2009)
Pseudotsuga menziesii	Conifer	Pm_CL61Contig1	0.00476	0.00498	Eckert et al. (2009)
Pseudotsuga menziesii	Conifer	Pm_CL73Contig1	0.00987	0.00927	Eckert et al. (2009)
Pseudotsuga menziesii	Conifer	Pm_CL783Contig1	0.00943	0.00902	Eckert et al. (2009)
Pseudotsuga menziesii	Conifer	Pm_CL795Contig1	0.00094	0.00317	Eckert et al. (2009)
Pseudotsuga menziesii	Conifer	Pm_CL855Contig1	0.00156	0.00646	Eckert et al. (2009)
Pseudotsuga menziesii	Conifer	Pm_CL908Contig1	0.00333	0.01485	Eckert et al. (2009)
Pseudotsuga menziesii	Conifer	Pm_CL919Contig1	0.00818	0.01034	Eckert et al. (2009)
Pseudotsuga menziesii	Conifer	Pm_CL922Contig1	0.00042	0.00161	Eckert et al. (2009)
Pseudotsuga menziesii	Conifer	Pm_CL939Contig1	0.00586	0.00652	Eckert et al. (2009)
Pseudotsuga menziesii	Conifer	Pm_CL969Contig1	0.0025	0.00377	Eckert et al. (2009)
Pseudotsuga menziesii	Conifer	Pm_CL988Contig1	0.00211	0.00298	Eckert et al. (2009)
Pseudotsuga menziesii	Conifer	sM13Df243	0.00626	0.01053	Eckert et al. (2009)
Pseudotsuga menziesii	Conifer	sSPcDFD005F06506	0.00355	0.00695	Eckert et al. (2009)
Pseudotsuga menziesii	Conifer	sSPcDFD015C12212	0	0	Eckert et al. (2009)
Pseudotsuga menziesii	Conifer	sSPcDFD024D11311	0.00166	0.01349	Eckert et al. (2009)
Pseudotsuga menziesii	Conifer	sSPcDFD040B03103	0.00273	0.00736	Eckert et al. (2009)
Pseudotsuga menziesii	Conifer	sSPcDFE002A03003	0.00644	0.01127	Eckert et al. (2009)
Pseudotsuga menziesii	Conifer	sSPcDFE025C06206	0.00952	0.00851	Eckert et al. (2009)
Pseudotsuga menziesii	Conifer	sSPcDFE028B10110	0.00406	0.01224	Eckert et al. (2009)
Pseudotsuga menziesii	Conifer	sSPcDFE038D06306	0.00398	0.02452	Eckert et al. (2009)
Pseudotsuga menziesii	Conifer	sSPcDFE044F10510	0.00316	0.02067	Eckert et al. (2009)
Pseudotsuga menziesii	Conifer	sSPcDFE049B06106	0.00027	0.0022	Eckert et al. (2009)
Pseudotsuga menziesii	Conifer	sSPcDFE049E11411	0.00273	0.00345	Eckert et al. (2009)
Pseudotsuga menziesii	Conifer	sSPcDFF014F08508	0.00113	0.00117	Eckert et al. (2009)
Pseudotsuga menziesii	Conifer	sSPcDFF015H05705	0.00815	0.0137	Eckert et al. (2009)
Pseudotsuga menziesii	Conifer	sSPcDFF044H10710	0.00434	0.00517	Eckert et al. (2009)
Pseudotsuga menziesii	Conifer	U22458.1	0	0	Eckert et al. (2009)
Pseudotsuga menziesii	Conifer	Z49715.1	0.00928	0.0129	Eckert et al. (2009)
Pseudotsuga menziesii	Conifer	18 genes	0.00274	0.01055	Krutovsky and Neale (2005)
Picea abies	Conifer	col1	0.00303	0.00408	Heuertz et al. (2006)
Picea abies	Conifer	cry	0.00057	0	Heuertz et al. (2006)
Picea abies	Conifer	ebs	0.00226	0.00386	Heuertz et al. (2006)
Picea abies	Conifer	gi	0.00128	0.00117	Heuertz et al. (2006)
Picea abies	Conifer	pat1	0.00195	0.0017	Heuertz et al. (2006)
Picea abies	Conifer	phynrI	0.00122	0.00394	Heuertz et al. (2006)
Picea abies	Conifer	phynrII	0.00024	0.00073	Heuertz et al. (2006)
Picea abies	Conifer	phyo	0.00158	0.00188	Heuertz et al. (2006)
Picea abies	Conifer	phyP	0.00115	0.00267	Heuertz et al. (2006)
Picea abies	Conifer	phyP2	0.00205	0.0072	Heuertz et al. (2006)
Picea abies	Conifer	vip3	0.00057	0.00099	Heuertz et al. (2006)
Picea abies	Conifer	se121	0.00055	n.i.	Heuertz et al. (2006)
Picea abies	Conifer	se129	0.00185	n.i.	Heuertz et al. (2006)
Picea abies	Conifer	se1100	0.00395	0.00519	Heuertz et al. (2006)
Picea abies	Conifer	se1151	0.00211	n.i.	Heuertz et al. (2006)
Picea abies	Conifer	se1358	0.00288	0.00804	Heuertz et al. (2006)
Picea abies	Conifer	se1364	0.00132	0.00228	Heuertz et al. (2006)
Picea abies	Conifer	se1368	0.00104	0.00119	Heuertz et al. (2006)
Picea abies	Conifer	se1390	0.00483	0.00825	Heuertz et al. (2006)
Picea abies	Conifer	se1391	0.00102	n.i.	Heuertz et al. (2006)
Picea abies	Conifer	xy225	0.00342	0.00463	Heuertz et al. (2006)
Picea abies	Conifer	xy1420	0.00681	0.01756	Heuertz et al. (2006)
Picea abies	Conifer	KN1	0.00264	0.0043	Namroud et al. (2010)
Picea abies	Conifer	KN2	0.00191	0.00226	Namroud et al. (2010)
Picea abies	Conifer	KN3	0.00085	0.00148	Namroud et al. (2010)
Picea abies	Conifer	KN4	0.00359	0.00509	Namroud et al. (2010)
Picea abies	Conifer	HB-3	0.00115	0.0017	Namroud et al. (2010)
Picea abies	Conifer	COL2	0.0036	0.0057	Chen et al. (2010)
Picea abies	Conifer	FT3	0.0034	0.0057	Chen et al. (2010)
Picea abies	Conifer	GI	0.0012	0.0012	Chen et al. (2010)
Picea abies	Conifer	Sb16	0.0052	0.0063	Chen et al. (2010)
Picea abies	Conifer	Sb29	0.0051	0.0089	Chen et al. (2010)
Picea abies	Conifer	Sb62	0.0037	0.005	Chen et al. (2010)
Picea abies	Conifer	se1364	0.0013	0.0023	Chen et al. (2010)
Picea abies	Conifer	se1390	0.0041	0.0077	Chen et al. (2010)
Picea abies	Conifer	xy1420	0.0068	0.0156	Chen et al. (2010)
Picea abies	Conifer	ZTL	0.004	0.0125	Chen et al. (2010)
Picea breweriana	Conifer	COL2	0.0012	0.0034	Chen et al. (2010)
Picea breweriana	Conifer	FT3	0.0006	0.0007	Chen et al. (2010)
Picea breweriana	Conifer	GI	0	0	Chen et al. (2010)
Picea breweriana	Conifer	Sb16	0	0	Chen et al. (2010)
Picea breweriana	Conifer	Sb29	0.0007	0.0008	Chen et al. (2010)
Picea breweriana	Conifer	Sb62	0.0007	0.0012	Chen et al. (2010)
Picea breweriana	Conifer	se1364	0	0	Chen et al. (2010)
Picea breweriana	Conifer	se1390	0.001	0.0025	Chen et al. (2010)
Picea breweriana	Conifer	xy1420	0.0039	0.0098	Chen et al. (2010)
Picea breweriana	Conifer	ZTL	0.0008	0.0017	Chen et al. (2010)
Picea glauca	Conifer	COL2	0.0034	0.0095	Chen et al. (2010)
Picea glauca	Conifer	FT3	0.0051	0.0092	Chen et al. (2010)
Picea glauca	Conifer	GI	0	0	Chen et al. (2010)
Picea glauca	Conifer	Sb16	0.0166	0.0148	Chen et al. (2010)
Picea glauca	Conifer	Sb29	0.0081	0.0104	Chen et al. (2010)
Picea glauca	Conifer	Sb62	0.0034	0.0058	Chen et al. (2010)
Picea glauca	Conifer	se1364	0.0034	0.0058	Chen et al. (2010)
Picea glauca	Conifer	se1390	0.0065	0.013	Chen et al. (2010)
Picea glauca	Conifer	xy1420	0.0026	0.0092	Chen et al. (2010)
Picea glauca	Conifer	ZTL	0.0041	0.0128	Chen et al. (2010)
Picea glauca	Conifer	KN1	0.00221	0.00403	Namroud et al. (2010)
Picea glauca	Conifer	KN2	0.00218	0.00433	Namroud et al. (2010)
Picea glauca	Conifer	KN3	0.00219	0.00361	Namroud et al. (2010)
Picea glauca	Conifer	KN4	0.00273	0.00513	Namroud et al. (2010)
Picea glauca	Conifer	HB-3	0.00174	0.00368	Namroud et al. (2010)
Picea mariana	Conifer	COL2	0.0071	0.0106	Chen et al. (2010)
Picea mariana	Conifer	FT3	0.0025	0.004	Chen et al. (2010)
Picea mariana	Conifer	GI	0.0005	0.0007	Chen et al. (2010)
Picea mariana	Conifer	Sb16	0.0061	0.0083	Chen et al. (2010)
Picea mariana	Conifer	Sb29	0.0061	0.0035	Chen et al. (2010)
Picea mariana	Conifer	Sb62	0.0005	0.0008	Chen et al. (2010)
Picea mariana	Conifer	se1364	0.0002	0	Chen et al. (2010)
Picea mariana	Conifer	se1390	0.0046	0.0067	Chen et al. (2010)
Picea mariana	Conifer	xy1420	0.0015	0.0034	Chen et al. (2010)
Picea mariana	Conifer	ZTL	0.003	0.0081	Chen et al. (2010)
Picea mariana	Conifer	KN1	0.00221	0.00308	Namroud et al. (2010)
Picea mariana	Conifer	KN2	0.00218	0.00286	Namroud et al. (2010)
Picea mariana	Conifer	KN3	0.00219	0.00402	Namroud et al. (2010)
Picea mariana	Conifer	KN4	0.00273	0.00408	Namroud et al. (2010)
Picea mariana	Conifer	HB-3	0.00174	0.00251	Namroud et al. (2010)

## Sheet: Table S3
Trait	Category	SNP locus	Gene	R² marker a	References
Bud flush	Phenology	SNP_112	Glutathione S-transferase (GST)	0.1026	Alberto F. (unpublished data)
Bud flush	Phenology	SNP_98	Aquaporin (PIP1)	0.0949	Alberto F. (unpublished data)
Bud flush	Phenology	SNP_40	Seed maturation protein (PM23)	0.1036	Alberto F. (unpublished data)
Bud flush	Phenology	SNP_103	Unknown protein 1 (UnkP1)	0.0715	Alberto F. (unpublished data)
Bud flush	Phenology	SNP_114	Glutathione S-transferase (GST)	0.0479	Alberto F. (unpublished data)
Bud flush	Phenology	SNP_132	Unknown protein 3 (UnkP3)	0.0876	Alberto F. (unpublished data)
Bud flush	Phenology	SNP_134	Ribosomal protein (S11)	0.079	Alberto F. (unpublished data)
Bud flush	Phenology	SNP_27	Constans-like zinc finger protein (COL)	0.0464	Alberto F. (unpublished data)
Bud flush	Phenology	SNP_123	Early light-induced protein (ELIP)	0.0661	Alberto F. (unpublished data)
Bud flush	Phenology	SNP_102	Ribosomal protein (L24)	0.0489	Alberto F. (unpublished data)
Bud flush	Phenology	SNP_135	Ribosomal protein (S11)	0.0262	Alberto F. (unpublished data)
Bud flush	Phenology	SNP_146	Cysteine protease (CysP)	0.0336	Alberto F. (unpublished data)
Bud flush	Phenology	SNP_13	Auxin induced protein (AIP)	0.0371	Alberto F. (unpublished data)
Bud flush	Phenology	SNP_153	Ribosomal protein (L18a)	0.0367	Alberto F. (unpublished data)
Bud flush	Phenology	SNP_151	Ribosomal protein (L18a)	0.0328	Alberto F. (unpublished data)
Bud flush	Phenology	LEA-EMB11-263	Late embryogenesis abundant protein	0.025	Eckert et al. (2009)
Bud flush	Phenology	60sRPL31a-295	60s ribosomal protein L31a	0.019	Eckert et al. (2009)
Bud flush	Phenology	60sRPL31a-418	60s ribosomal protein L31a	0.024	Eckert et al. (2009)
Bud set	Phenology	CN637339.1-337	Hypothetical protein	0.029	Eckert et al. (2009)
Bud set	Phenology	Pm_CL783Contig1-212	SOUL heme-binding family protein	0.019	Eckert et al. (2009)
Bud set	Phenology	60sRPL31a-418	60s ribosomal protein L31a	0.026	Eckert et al. (2009)
Bud set	Phenology	318	ABC transporter	0.017	Holliday et al. (2010)
Bud set	Phenology	567	Auxin-responsive	0.012	Holliday et al. (2010)
Bud set	Phenology	828	Calcineurin B-like	0.011	Holliday et al. (2010)
Bud set	Phenology	504	Mg-chelatase H	0.015	Holliday et al. (2010)
Bud set	Phenology	264	Cryptochrome1	0.015	Holliday et al. (2010)
Bud set	Phenology	123	Cryptochrome1	0.018	Holliday et al. (2010)
Bud set	Phenology	207	Cryptochrome1	0.018	Holliday et al. (2010)
Bud set	Phenology	438	Dormancy⁄auxin associated	0.007	Holliday et al. (2010)
Bud set	Phenology	455	Ethylene-responsive element-binding factor	0.015	Holliday et al. (2010)
Bud set	Phenology	199	Expansin	0.023	Holliday et al. (2010)
Bud set	Phenology	98	Glutathione peroxidase	0.016	Holliday et al. (2010)
Bud set	Phenology	98	Glutathione peroxidase	0.026	Holliday et al. (2010)
Bud set	Phenology	585	Histoneh2A	0.014	Holliday et al. (2010)
Bud set	Phenology	260	Isoflavone reductase	0.01	Holliday et al. (2010)
Bud set	Phenology	573	peroxidase	0.026	Holliday et al. (2010)
Bud set	Phenology	39	Xyloglucan : xyloglucosyl transferase	0.025	Holliday et al. (2010)
Bud set	Phenology	199	Xyloglucan : xyloglucosyl transferase	0.011	Holliday et al. (2010)
Bud set	Phenology	289	Xyloglucan : xyloglucosyl transferase	0.042	Holliday et al. (2010)
Bud set	Phenology	350	Xyloglucan : xyloglucosyl transferase	0.054	Holliday et al. (2010)
Bud set	Phenology	T608N	Phytochrome photoreceptor B	0.09	Ingvarsson et al. (2008)
Bud set	Phenology	L1078P	Phytochrome photoreceptor B	0.083	Ingvarsson et al. (2008)
Growth cessation	Phenology	col2b.poly(E)9	Constans-like zinc finger protein (COL2)	0.063	Ma et al. (2010)
Growth cessation	Phenology	lhy1.1466	Circadian clock genes LHY1	0.067	Ma et al. (2010)
Growth cessation	Phenology	lhy2.2327	Circadian clock genes LHY2	0.127	Ma et al. (2010)
Growth cessation	Phenology	phyB2.1152	Phytochrome photoreceptor B	0.062	Ma et al. (2010)
Growth cessation	Phenology	phyB2.1823	Phytochrome photoreceptor B	0.064	Ma et al. (2010)
Growth cessation	Phenology	phyB2.6030	Phytochrome photoreceptor B	0.096	Ma et al. (2010)
Rate of emergence	Phenology	60sRPL31a-418	60s ribosomal protein L31a	0.032	Eckert et al. (2009)
Rate of emergence	Phenology	CN639236.1-518	Guanine nucleotide binding protein	0.025	Eckert et al. (2009)
Bud cold tolerance	Frost hardiness	4CL1-520	4-coumarate:CoA ligase 1	0.028	Eckert et al. (2009)
Bud cold tolerance	Frost hardiness	CN638489.1-116	α-expansin	0.024	Eckert et al. (2009)
Needle cold tolerance	Frost hardiness	sSPcDFD040B03103-274	MADS-box transcription factor	0.03	Eckert et al. (2009)
Needle cold tolerance	Frost hardiness	CN637306.1-381	MYB-like transcription factor	0.026	Eckert et al. (2009)
Needle cold tolerance	Frost hardiness	4CL1-520	4-coumarate:CoA ligase 1	0.024	Eckert et al. (2009)
Needle cold tolerance	Frost hardiness	f3h2-54	Flavanone-3-hydroxylase	0.023	Eckert et al. (2009)
Stem cold tolerance	Frost hardiness	CN637306.1-381	MYB-like transcription factor	0.034	Eckert et al. (2009)
Stem cold tolerance	Frost hardiness	f3h2-54	Flavanone-3-hydroxylase	0.028	Eckert et al. (2009)
Stem cold tolerance	Frost hardiness	Pm_CL234Contig1-156	Rab GTPase	0.029	Eckert et al. (2009)
Stem cold tolerance	Frost hardiness	CN637339.1-337	Hypothetical protein	0.028	Eckert et al. (2009)
Stem cold tolerance	Frost hardiness	CN638489.1-116	α-expansin	0.025	Eckert et al. (2009)
Stem cold tolerance	Frost hardiness	sSPcDFD040B03103-274	MADS-box transcription factor	0.019	Eckert et al. (2009)
Cold hardiness	Frost hardiness	318	ABC transporter	0.013	Holliday et al. (2010)
Cold hardiness	Frost hardiness	475	Auxin effluxcarrier	0.011	Holliday et al. (2010)
Cold hardiness	Frost hardiness	180	argonaute	0.011	Holliday et al. (2010)
Cold hardiness	Frost hardiness	646	Auxin⁄aluminum responsive	0.016	Holliday et al. (2010)
Cold hardiness	Frost hardiness	567	Auxin-responsive	0.019	Holliday et al. (2010)
Cold hardiness	Frost hardiness	206	Constans-like	0.011	Holliday et al. (2010)
Cold hardiness	Frost hardiness	188	Cryptochrome1	0.011	Holliday et al. (2010)
Cold hardiness	Frost hardiness	579	Cryptochrome1	0.011	Holliday et al. (2010)
Cold hardiness	Frost hardiness	455	Ethylene-responsive element-binding factor	0.012	Holliday et al. (2010)
Cold hardiness	Frost hardiness	374	Gigantea	0.01	Holliday et al. (2010)
Cold hardiness	Frost hardiness	395	Glutathione S-transferase	0.01	Holliday et al. (2010)
Cold hardiness	Frost hardiness	523	Histoneh2A	0.01	Holliday et al. (2010)
Cold hardiness	Frost hardiness	585	Histoneh2A	0.013	Holliday et al. (2010)
Cold hardiness	Frost hardiness	260	Isoflavone reductase	0.013	Holliday et al. (2010)
Cold hardiness	Frost hardiness	424	Leucine-rich repeat	0.022	Holliday et al. (2010)
Cold hardiness	Frost hardiness	363	Phenylalanine ammonia lyase	0.011	Holliday et al. (2010)
Cold hardiness	Frost hardiness	570	Peroxidase	0.011	Holliday et al. (2010)
Cold hardiness	Frost hardiness	573	peroxidase	0.051	Holliday et al. (2010)
Cold hardiness	Frost hardiness	441	Pytochrome A	0.01	Holliday et al. (2010)
Cold hardiness	Frost hardiness	319	Phosphatidylinositol kinase	0.015	Holliday et al. (2010)
Cold hardiness	Frost hardiness	182	F-box family	0.014	Holliday et al. (2010)
Cold hardiness	Frost hardiness	441	SWAP domain-containing	0.011	Holliday et al. (2010)
Cold hardiness	Frost hardiness	39	Xyloglucan : xyloglucosyl transferase	0.014	Holliday et al. (2010)
Cold hardiness	Frost hardiness	199	Xyloglucan : xyloglucosyl transferase	0.016	Holliday et al. (2010)
Cold hardiness	Frost hardiness	289	Xyloglucan : xyloglucosyl transferase	0.031	Holliday et al. (2010)
Cold hardiness	Frost hardiness	350	Xyloglucan : xyloglucosyl transferase	0.043	Holliday et al. (2010)
C6 sugar content	Wood chemical properties	C4H2_09-169	Cinnamate 4-hydroxylase	0.0373	Wegrzyn et al. (2010)
C6 sugar content	Wood chemical properties	C4H2_12-151	Cinnamate 4-hydroxylase	0.0137	Wegrzyn et al. (2010)
C6 sugar content	Wood chemical properties	CAD_04-185	Cinnamyl alcohol dehydrogenase	0.0175	Wegrzyn et al. (2010)
C6 sugar content	Wood chemical properties	CesA1A_02-481	Cellulose synthase	0.0216	Wegrzyn et al. (2010)
C6 sugar content	Wood chemical properties	CesA1A_12-40	Cellulose synthase	0.0138	Wegrzyn et al. (2010)
C6 sugar content	Wood chemical properties	CesA1A_20-226	Cellulose synthase	0.0218	Wegrzyn et al. (2010)
C6 sugar content	Wood chemical properties	CesA1B_04-127	Cellulose synthase	0.0131	Wegrzyn et al. (2010)
C6 sugar content	Wood chemical properties	CesA1B_08-261	Cellulose synthase	0.0131	Wegrzyn et al. (2010)
C6 sugar content	Wood chemical properties	CesA2A_08-38	Cellulose synthase	0.0157	Wegrzyn et al. (2010)
C6 sugar content	Wood chemical properties	CesA2B_01-162	Cellulose synthase	0.0135	Wegrzyn et al. (2010)
C6 sugar content	Wood chemical properties	CoAOMT1_08-313	Caffeoyl CoA O-methyltransferase	0.0272	Wegrzyn et al. (2010)
C6 sugar content	Wood chemical properties	COMT2_10-423	Caffeate O-methyltransferase	0.014	Wegrzyn et al. (2010)
C6 sugar content	Wood chemical properties	HCT6_13-225	Hydroxcinnamoyl-CoA quinate ⁄ shikimate hydroxycinnamoyltransferase	0.0122	Wegrzyn et al. (2010)
C6 sugar content	Wood chemical properties	LAC1a_03-98	Laccase	0.0184	Wegrzyn et al. (2010)
C6 sugar content	Wood chemical properties	LAC1a_11-493	Laccase	0.0111	Wegrzyn et al. (2010)
C6 sugar content	Wood chemical properties	PAL2_04-212	Phenylalanine ammonia-lyase	0.0135	Wegrzyn et al. (2010)
C6 sugar content	Wood chemical properties	SAM1_09-195	S-Adenosylmethionine synthetase	0.0162	Wegrzyn et al. (2010)
C6 sugar content	Wood chemical properties	SUSY1_02-108	Sucrose synthase	0.0207	Wegrzyn et al. (2010)
C6 sugar content	Wood chemical properties	SUSY1_02-396	Sucrose synthase	0.0118	Wegrzyn et al. (2010)
C6 sugar content	Wood chemical properties	SUSY1_02-503	Sucrose synthase	0.0122	Wegrzyn et al. (2010)
C6 sugar content	Wood chemical properties	SUSY1_10-258	Sucrose synthase	0.0168	Wegrzyn et al. (2010)
C6 sugar content	Wood chemical properties	SUSY1_14-128	Sucrose synthase	0.0126	Wegrzyn et al. (2010)
C6 sugar content	Wood chemical properties	SUSY1_14-94	Sucrose synthase	0.0126	Wegrzyn et al. (2010)
Cell population	Wood chemical properties	69	athb8	0.027	Dillon et al. (2010)
Cell population	Wood chemical properties	118	rac13	0.028	Dillon et al. (2010)
Cell population	Wood chemical properties	118	rac13	0.029	Dillon et al. (2010)
Lignin content	Wood chemical properties	C4H1_04-219	Cinnamate 4-hydroxylase	0.0187	Wegrzyn et al. (2010)
Lignin content	Wood chemical properties	C4H2_09-169	Cinnamate 4-hydroxylase	0.0384	Wegrzyn et al. (2010)
Lignin content	Wood chemical properties	CCR_08-554	Cinnamoyl-CoA reductase	0.0119	Wegrzyn et al. (2010)
Lignin content	Wood chemical properties	CesA1A_20-226	Cellulose synthase	0.0163	Wegrzyn et al. (2010)
Lignin content	Wood chemical properties	CesA1B_02-87	Cellulose synthase	0.0163	Wegrzyn et al. (2010)
Lignin content	Wood chemical properties	CesA1B_04-127	Cellulose synthase	0.0227	Wegrzyn et al. (2010)
Lignin content	Wood chemical properties	CesA1B_08-261	Cellulose synthase	0.0216	Wegrzyn et al. (2010)
Lignin content	Wood chemical properties	CesA2A_08-38	Cellulose synthase	0.0172	Wegrzyn et al. (2010)
Lignin content	Wood chemical properties	HCT1_03-246	Hydroxcinnamoyl-CoA quinate ⁄ shikimate hydroxycinnamoyltransferase	0.0159	Wegrzyn et al. (2010)
Lignin content	Wood chemical properties	HCT6_13-225	Hydroxcinnamoyl-CoA quinate ⁄ shikimate hydroxycinnamoyltransferase	0.0217	Wegrzyn et al. (2010)
Lignin content	Wood chemical properties	SUSY1_02-108	Sucrose synthase	0.0268	Wegrzyn et al. (2010)
Lignin content	Wood chemical properties	SUSY1_10-258	Sucrose synthase	0.0265	Wegrzyn et al. (2010)
Lignin content	Wood chemical properties	SUSY1_14-94	Sucrose synthase	0.0152	Wegrzyn et al. (2010)
syringyl : guaiacyl ratios	Wood chemical properties	CAD_04-185	Cinnamyl alcohol dehydrogenase	0.0322	Wegrzyn et al. (2010)
Nitrogen content	Wood chemical properties	UMN_6338_01_99	Predicted protein	0.09	Cumbie et al. (2011)
Nitrogen content	Wood chemical properties	2_7865_01_156	Receptor protein kinase-like protein	0.08	Cumbie et al. (2011)
Nitrogen content	Wood chemical properties	2_1087_01_86	Hypothetical protein	0.07	Cumbie et al. (2011)
Nitrogen content	Wood chemical properties	CL1074Contig1_03_101	Predicted protein	0.07	Cumbie et al. (2011)
Nitrogen content	Wood chemical properties	0_17195_01_417	Glutamate decarboxylase	0.06	Cumbie et al. (2011)
Nitrogen content	Wood chemical properties	2_4191_01_104	Unknown protein	0.05	Cumbie et al. (2011)
Average ring width in early wood	Wood physical properties	PGWD1-1094	LACS9	0.035	Beaulieu et al. (2011)
Average ring width in late wood	Wood physical properties	PGWD1-0863	Tubulin,TUA2	0.039	Beaulieu et al. (2011)
Average ring width in late wood	Wood physical properties	PGWD1-0581	Unknown	0.043	Beaulieu et al. (2011)
Average ring width in late wood	Wood physical properties	PGWD1-0560	ACCoxidase	0.05	Beaulieu et al. (2011)
Average ring width in total wood	Wood physical properties	PGWD1-1094	Acyl lipid metabolism	0.035	Beaulieu et al. (2011)
Coarseness	Wood physical properties	11	porin	0.031	Dillon et al. (2010)
Earlywood microfibril angle	Wood physical properties	M10	α-tubulin	0.0221	Gonzalez-Martinez et al. (2007)
Earlywood microfibril angle	Wood physical properties	M10	α-tubulin	0.0355	Gonzalez-Martinez et al. (2007)
Earlywood specific gravity	Wood physical properties	M44	sams-2	0.0327	Gonzalez-Martinez et al. (2007)
Earlywood specific gravity	Wood physical properties	M28	cad	0.0347	Gonzalez-Martinez et al. (2007)
Earlywood specific gravity	Wood physical properties	M28	cad	0.0351	Gonzalez-Martinez et al. (2007)
Density	Wood physical properties	60	pal1	0.02	Dillon et al. (2010)
Micro fibril angle	Wood physical properties	2	rac13	0.065	Dillon et al. (2010)
Micro fibril angle	Wood physical properties	2	rac13	0.063	Dillon et al. (2010)
Micro fibril angle	Wood physical properties	2	rac13	0.064	Dillon et al. (2010)
Micro fibril angle	Wood physical properties		CCR	0.046	Thumma et al. (2005)
Modulus of elasticy	Wood physical properties	45	comt	0.028	Dillon et al. (2010)
Number of juvenile rings	Wood physical properties	84	cesa3	0.023	Dillon et al. (2010)
Percentage of earlywood	Wood physical properties	PGWD1-0511	GalactosyltransferaseXT2	0.037	Beaulieu et al. (2011)
Percentage of earlywood	Wood physical properties	PGWD1-1313	Receptor-like kinase	0.054	Beaulieu et al. (2011)
Percentage of earlywood	Wood physical properties	PGWD1-0560	ACC oxidase	0.054	Beaulieu et al. (2011)
Percentage of earlywood	Wood physical properties	PGWD1-1035	b-Expansin	0.032	Beaulieu et al. (2011)
Percentage of latewood	Wood physical properties	Q5	lp3-1	0.0357	Gonzalez-Martinez et al. (2007)
Wall thickness	Wood physical properties	50	aexpan	0.03	Dillon et al. (2010)
Wall thickness	Wood physical properties	50	aexpan	0.027	Dillon et al. (2010)
Wall thickness	Wood physical properties	57	lp5	0.032	Dillon et al. (2010)
Wall thickness	Wood physical properties	57	lp5	0.036	Dillon et al. (2010)
Tracheid cell wall thickness estimate in early wood	Wood physical properties	PGWD1-1396	Glycoside hydrolase family28	0.034	Beaulieu et al. (2011)
Tracheid cell wall thickness estimate in early wood	Wood physical properties	PGWD1-1096	Pectinesterase	0.026	Beaulieu et al. (2011)
Tracheid cell wall thickness estimate in early wood	Wood physical properties	PGWD1-1282	MYB4	0.038	Beaulieu et al. (2011)
Tracheid cell wall thickness estimate in total wood	Wood physical properties	PGWD1-1396	Glycoside hydrolase family 28	0.033	Beaulieu et al. (2011)
Tracheid cell wall thickness estimate in total wood	Wood physical properties	PGWD1-1096	Pectinesterase	0.029	Beaulieu et al. (2011)
Taper	Wood physical properties	LEA-EMB11-263	Late embryogenesis abundant protein	0.022	Eckert et al. (2009)
Height	Growth	0_14415_01_190	Unknown protein	0.06	Cumbie et al. (2011)
Root length	Growth	ES421311.1-369	Hypothetical protein	0.036	Eckert et al. (2009)
Root-to-shoot ratio	Growth	Pm_CL783Contig1-212	SOUL heme-binding family protein	0.021	Eckert et al. (2009)
Root-to-shoot ratio	Growth	4CL1-363	4-coumarate:CoA ligase 1	0.019	Eckert et al. (2009)
Specific surface area	Ecophysiology	57	lp5	0.037	Dillon et al. (2010)
Specific surface area	Ecophysiology	57	lp5	0.033	Dillon et al. (2010)
Water use efficiency (δ13C)	Ecophysiology	0_17030_01_94	Unknown protein	0.08	Cumbie et al. (2011)
Water use efficiency (δ13C)	Ecophysiology	0_8304_02_414	Mitochondrial protein	0.06	Cumbie et al. (2011)
Water use efficiency (δ13C)	Ecophysiology	0_17543_01_196	Unknown protein	0.06	Cumbie et al. (2011)
Water use efficiency (δ13C)	Ecophysiology	0_10921_01_353	Unknown protein	0.05	Cumbie et al. (2011)
Water use efficiency (δ13C)	Ecophysiology	2_1501_01_109	Unknown protein	0.05	Cumbie et al. (2011)
Water use efficiency (δ13C)	Ecophysiology	CL599Contig1_07_109	Putative heme-activated protein	0.05	Cumbie et al. (2011)
Water use efficiency (δ13C)	Ecophysiology	0_3648_01_357	AP2 domain transcription factor	0.04	Cumbie et al. (2011)
Disease resistance	Disease resistance	0_15227_01_160	ATP binding protein lectin-like protein kinase	0.00236	Quesada et al. (2010)
Disease resistance	Disease resistance	0_15382_01_104	Geranylgeranyl transferase type I beta subunit	0.0098	Quesada et al. (2010)
Disease resistance	Disease resistance	0_2234_01_128	Putative long-chain acyl-CoA synthetase	0.00446	Quesada et al. (2010)
Disease resistance	Disease resistance	0_6323_01_248	DELLA protein	0.00227	Quesada et al. (2010)
Disease resistance	Disease resistance	0_9288_01_372	No hits found	0.00074	Quesada et al. (2010)
Disease resistance	Disease resistance	1_3327_01_116	No hits found	0.00559	Quesada et al. (2010)
Disease resistance	Disease resistance	2_4484_02_622	Plastid hexose transporter	0.00282	Quesada et al. (2010)
Disease resistance	Disease resistance	2_6181_02_400	Hexokinase	0.00289	Quesada et al. (2010)
Disease resistance	Disease resistance	2_8946_02_437	Cucumber peeling cupredoxin	0.00264	Quesada et al. (2010)
Disease resistance	Disease resistance	CL4336Contig1_01_180	Unknown protein	0.00389	Quesada et al. (2010)
PCA1	/	Pm_CL783Contig1-212	SOUL heme-binding family protein	0.024	Eckert et al. (2009)
PCA1	/	sSPcDFD040B03103-274	MADS-box transcription factor	0.023	Eckert et al. (2009)
PCA2	/	11	porin	0.031	Dillon et al. (2010)
PCA2	/	60sRPL31a-418	60s ribosomal protein L31a	0.043	Eckert et al. (2009)
PCA2	/	60sRPL31a-55	60s ribosomal protein L31a	0.033	Eckert et al. (2009)
PCA3	/	131	sahh	0.031	Dillon et al. (2010)
PCA3	/	LEA-EMB11-263	Late embryogenesis abundant protein	0.034	Eckert et al. (2009)
PCA3	/	4CL1-520	4-coumarate:CoA ligase 1	0.028	Eckert et al. (2009)
